# Supplementary material for: Adversarial example defense based on image reconstruction
Source: PeerJ Comput Sci. 2021 Dec 24;7:e811. doi: 10.7717/peerj-cs.811 (PMC8725667; doi:10.7717/peerj-cs.811)
Supplement: Supplemental Information 1 [file peerj-cs-07-811-s001.zip]

Archive with 17 entries (16 files):
- model/.ipynb_checkpoints/
- model/__pycache__/model.cpython-36.pyc
- model/__pycache__/model_edsr.cpython-36.pyc
- model/model_srresnet_256.py
- model/model_edsr.py
- model/__pycache__/model_srresnet.cpython-36.pyc
- model/model_srresnet_128_not.py
- model/__pycache__/model_srresnet_256.cpython-36.pyc
- model/model_srresnet_128.py
- model/__pycache__/model_srresnet_128.cpython-36.pyc
- model/model.py
- model/__pycache__/model_edsr_128.cpython-36.pyc
- model/model_edsr_64.py
- model/model_edsr_128.py
- model/__pycache__/model_edsr_64.cpython-36.pyc
- model/__pycache__/model_srresnet_128_not.cpython-36.pyc
- model/model_srresnet.py
