# Supplementary material for: Adversarial example defense based on image reconstruction
Source: PeerJ Comput Sci. 2021 Dec 24;7:e811. doi: 10.7717/peerj-cs.811 (PMC8725667; doi:10.7717/peerj-cs.811)
Supplement: Supplemental Information 1 [file peerj-cs-07-811-s001.zip › model/model_srresnet_128_not.py]

import torch.nn as nn
import math

class ConvolutionalBlock(nn.Module):
    def __init__(self, in_channels, out_channels, kernel_size, stride=1, batch_norm=False, activation=None):

        super(ConvolutionalBlock, self).__init__()

        if activation is not None:
            activation = activation.lower()
            assert activation in {'prelu', 'leakyrelu', 'tanh'}

        # 层列表
        layers = list()

        # 1个卷积层
        layers.append(
            nn.Conv2d(in_channels=in_channels, out_channels=out_channels, kernel_size=kernel_size, stride=stride,
                      padding=kernel_size // 2))

        # 1个BN归一化层
        if batch_norm is True:
            layers.append(nn.BatchNorm2d(num_features=out_channels))

        # 1个激活层
        if activation == 'prelu':
            layers.append(nn.PReLU())
        elif activation == 'leakyrelu':
            layers.append(nn.LeakyReLU(0.2))
        elif activation == 'tanh':
            layers.append(nn.Tanh())

        # 合并层
        self.conv_block = nn.Sequential(*layers)

    def forward(self, input):

        output = self.conv_block(input)

        return output

class ResidualBlock(nn.Module):

    def __init__(self, kernel_size=3, n_channels=128):

        super(ResidualBlock, self).__init__()

        # 第一个卷积块
        self.conv_block1 = ConvolutionalBlock(in_channels=n_channels, out_channels=n_channels, kernel_size=kernel_size,
                                              batch_norm=True, activation='PReLu')

        # 第二个卷积块
        self.conv_block2 = ConvolutionalBlock(in_channels=n_channels, out_channels=n_channels, kernel_size=kernel_size,
                                              batch_norm=True, activation=None)

    def forward(self, input):

        residual = input  # (N, n_channels, w, h)
        output = self.conv_block1(input)  # (N, n_channels, w, h)
        output = self.conv_block2(output)  # (N, n_channels, w, h)
        output = output + residual  # (N, n_channels, w, h)

        return output


class SRResNet(nn.Module):

    def __init__(self, large_kernel_size=9, small_kernel_size=3, n_channels=128, n_blocks=24, scaling_factor=None):

        super(SRResNet, self).__init__()


        # 第一个卷积块
        self.conv_block1 = ConvolutionalBlock(in_channels=1, out_channels=n_channels, kernel_size=large_kernel_size,
                                              batch_norm=False, activation='PReLu')

        # 一系列残差模块, 每个残差模块包含一个跳连接
        self.residual_blocks = nn.Sequential(
            *[ResidualBlock(kernel_size=small_kernel_size, n_channels=n_channels) for i in range(n_blocks)])

        # 第二个卷积块
        self.conv_block2 = ConvolutionalBlock(in_channels=n_channels, out_channels=n_channels,
                                              kernel_size=small_kernel_size,
                                              batch_norm=True, activation=None)

        # 最后一个卷积模块
        self.conv_block3 = ConvolutionalBlock(in_channels=n_channels, out_channels=1, kernel_size=large_kernel_size,
                                              batch_norm=False, activation=None)

    def forward(self, lr_imgs):

        output = self.conv_block1(lr_imgs)
        residual = output
        output = self.residual_blocks(output)
        output = self.conv_block2(output)
        output = output + residual
        sr_imgs = self.conv_block3(output)
        return sr_imgs
