# Supplementary material for: Adversarial example defense based on image reconstruction
Source: PeerJ Comput Sci. 2021 Dec 24;7:e811. doi: 10.7717/peerj-cs.811 (PMC8725667; doi:10.7717/peerj-cs.811)
Supplement: Supplemental Information 1 [file peerj-cs-07-811-s001.zip › model/model.py]

# _*_ coding:utf-8_*_
import torch.nn as nn
import numpy as np

'''
#####################   resnet50  ##############################
'''
class BasicBlock(nn.Module):

    expansion = 1

    def __init__(self, in_channels, out_channels, stride=1):
        super().__init__()

        #residual function
        self.residual_function = nn.Sequential(
            nn.Conv2d(
                in_channels, out_channels, kernel_size=3, stride=stride, padding=1, bias=False),
            nn.BatchNorm2d(out_channels),
            nn.ReLU(inplace=True),
            nn.Conv2d(
                out_channels, out_channels * BasicBlock.expansion,
                kernel_size=3, padding=1, bias=False),
            nn.BatchNorm2d(out_channels * BasicBlock.expansion)
        )

        #shortcut
        self.shortcut = nn.Sequential()
        #the shortcut output dimension is not the same with residual function
        #use 1*1 convolution to match the dimension
        if stride != 1 or in_channels != BasicBlock.expansion * out_channels:
            self.shortcut = nn.Sequential(
                nn.Conv2d(
                    in_channels, out_channels * BasicBlock.expansion,
                    kernel_size=1, stride=stride, bias=False),
                nn.BatchNorm2d(out_channels * BasicBlock.expansion)
            )

    def forward(self, x):
        _out = self.residual_function(x) + self.shortcut(x)
        out = nn.ReLU(True)(_out)
        return out

class BottleNeck(nn.Module):
    """Residual block for resnet over 50 layers
    """
    expansion = 4
    def __init__(self, in_channels, out_channels, stride=1):
        super().__init__()
        self.residual_function = nn.Sequential(
            nn.Conv2d(in_channels, out_channels, kernel_size=1, bias=False),
            nn.BatchNorm2d(out_channels),
            nn.ReLU(inplace=True),
            nn.Conv2d(
                out_channels, out_channels, stride=stride, kernel_size=3, padding=1, bias=False),
            nn.BatchNorm2d(out_channels),
            nn.ReLU(inplace=True),
            nn.Conv2d(out_channels, out_channels * BottleNeck.expansion, kernel_size=1, bias=False),
            nn.BatchNorm2d(out_channels * BottleNeck.expansion),
        )

        self.shortcut = nn.Sequential()

        if stride != 1 or in_channels != out_channels * BottleNeck.expansion:
            self.shortcut = nn.Sequential(
                nn.Conv2d(
                    in_channels, out_channels * BottleNeck.expansion,
                    stride=stride, kernel_size=1, bias=False),
                nn.BatchNorm2d(out_channels * BottleNeck.expansion)
            )

    def forward(self, x):
        _out = self.residual_function(x) + self.shortcut(x)
        out = nn.ReLU(inplace=True)(_out)
        return out

class ResNet(nn.Module):
    """Build ResNet
    """
    def __init__(self, block, num_block, num_classes, input_channels):
        super().__init__()

        self.in_channels = 64

        self.conv1 = nn.Sequential(
            nn.Conv2d(input_channels, 64, kernel_size=3, padding=1, bias=False),
            nn.BatchNorm2d(64),
            nn.ReLU(inplace=True))
        #we use a different inputsize than the original paper
        #so conv2_x's stride is 1
        self.conv2_x = self._make_layer(block, 64, num_block[0], 1)
        self.conv3_x = self._make_layer(block, 128, num_block[1], 2)
        self.conv4_x = self._make_layer(block, 256, num_block[2], 2)
        self.conv5_x = self._make_layer(block, 512, num_block[3], 2)
        self.avg_pool = nn.AdaptiveAvgPool2d((1, 1))
        self.fc1 = nn.Linear(512 * block.expansion, 128)
        self.fc2 = nn.Linear(128, num_classes)

    def _make_layer(self, block, out_channels, num_blocks, stride):

        # we have num_block blocks per layer, the first block
        # could be 1 or 2, other blocks would always be 1
        strides = [stride] + [1] * (num_blocks - 1)
        layers = []
        for stride in strides:
            layers.append(block(self.in_channels, out_channels, stride))
            self.in_channels = out_channels * block.expansion

        return nn.Sequential(*layers)

    def forward(self, x):
        output = self.conv1(x)
        output = self.conv2_x(output)
        output = self.conv3_x(output)
        output = self.conv4_x(output)
        output = self.conv5_x(output)
        output = self.avg_pool(output)
        output = output.view(output.size(0), -1)
        output = self.fc1(output)
        output = self.fc2(output)

        return output

def resnet50(num_classes, channels):
    return ResNet(BottleNeck, [3, 4, 6, 3], num_classes, channels)

def resnet101(num_classes, channels):
    return ResNet(BottleNeck, [3, 4, 23, 3], num_classes, channels)

'''
###########################   defense_model  ##########################3
'''
class ConvolutionalBlock(nn.Module):

    def __init__(self, in_channels, out_channels, kernel_size, stride=1, batch_norm=False, activation=None):

        super(ConvolutionalBlock, self).__init__()
        if activation is not None:
            activation = activation.lower()
            assert activation in {'prelu', 'leakyrelu', 'tanh'}
        # 层列表
        layers = list()
        # 1个卷积层
        layers.append(
            nn.Conv2d(in_channels=in_channels, out_channels=out_channels, kernel_size=kernel_size, stride=stride,
                      padding=kernel_size // 2))
        # 1个BN归一化层
        if batch_norm is True:
            layers.append(nn.BatchNorm2d(num_features=out_channels))

        # 1个激活层
        if activation == 'prelu':
            layers.append(nn.PReLU())
        elif activation == 'leakyrelu':
            layers.append(nn.LeakyReLU(0.2))
        elif activation == 'tanh':
            layers.append(nn.Tanh())

        # 合并层
        self.conv_block = nn.Sequential(*layers)

    def forward(self, input):
        output = self.conv_block(input)
        return output

class ResidualBlock(nn.Module):
    """
    残差模块, 包含两个卷积模块和一个跳连.
    """
    def __init__(self, kernel_size=3, n_channels=64):

        super(ResidualBlock, self).__init__()
        # 第一个卷积块
        self.conv_block1 = ConvolutionalBlock(in_channels=n_channels, out_channels=n_channels, kernel_size=kernel_size,
                                              batch_norm=True, activation='PReLu')
        # 第二个卷积块
        self.conv_block2 = ConvolutionalBlock(in_channels=n_channels, out_channels=n_channels, kernel_size=kernel_size,
                                              batch_norm=True, activation=None)
    def forward(self, input):
        """
        :参数 input: 输入图像集，张量表示，大小为 (N, n_channels, w, h)
        :返回: 输出图像集，张量表示，大小为 (N, n_channels, w, h)
        """
        residual = input  # (N, n_channels, w, h)
        output = self.conv_block1(input)  # (N, n_channels, w, h)
        output = self.conv_block2(output)  # (N, n_channels, w, h)
        output = output + residual  # (N, n_channels, w, h)

        return output

class DefenseNet(nn.Module):
    """
    SRResNet模型
    """
    def __init__(self, large_kernel_size=7, small_kernel_size=3, n_channels=64, n_blocks=24, scaling_factor=None):

        super(DefenseNet, self).__init__()
        # 放大比例必须为 2、 4 或 8
        # scaling_factor = int(2)
        # assert scaling_factor in {2, 4, 8}, "放大比例必须为 2、 4 或 8!"

        self.conv_block1 = ConvolutionalBlock(in_channels=1, out_channels=n_channels,
                                              kernel_size=small_kernel_size,
                                              batch_norm=True, activation='prelu')
        # 一系列残差模块, 每个残差模块包含一个跳连接
        self.residual_blocks = nn.Sequential(
            *[ResidualBlock(kernel_size=small_kernel_size, n_channels=n_channels) for i in range(n_blocks)])

        # 第二个卷积块
        self.conv_block2 = ConvolutionalBlock(in_channels=n_channels, out_channels=n_channels,
                                              kernel_size=small_kernel_size,
                                              batch_norm=True, activation=None)

        # 最后一个卷积模块
        self.conv_block3 = ConvolutionalBlock(in_channels=n_channels, out_channels=1, kernel_size=large_kernel_size,
                                              batch_norm=False, activation='Tanh')

    def forward(self, lr_imgs):
        """
        前向传播.

        :参数 lr_imgs: 低分辨率输入图像集, 张量表示，大小为 (N, 3, w, h)
        :返回: 高分辨率输出图像集, 张量表示， 大小为 (N, 3, w * scaling factor, h * scaling factor)
        """
        output = self.conv_block1(lr_imgs)
        residual = output                                           # (batch_size, 64, 14, 14)
        output = self.residual_blocks(output)                       # (batch_size, 64, 14, 14)
        output = self.conv_block2(output)                           # (batch_size, 64, 14, 14)
        output = output + residual                                  # (batch_size, 64, 14, 14)
        sr_imgs = self.conv_block3(output)                          # (batch_size, 1, 28, 28)

        return sr_imgs

def reduce_precision_np(x, npp):
    """
    Reduce the precision of image, the numpy version.
    :param x: a float tensor, which has been scaled to [0, 1].
    :param npp: number of possible values per pixel. E.g. it's 256 for 8-bit gray-scale image, and 2 for binarized image.
    :return: a tensor representing image(s) with lower precision.
    """
    # Note: 0 is a possible value too.
    npp_int = npp - 1
    x_int = np.rint(x * npp_int)
    x_float = x_int / npp_int
    return x_float
