# Supplementary material for: Adversarial example defense based on image reconstruction
Source: PeerJ Comput Sci. 2021 Dec 24;7:e811. doi: 10.7717/peerj-cs.811 (PMC8725667; doi:10.7717/peerj-cs.811)
Supplement: Supplemental Information 2 [file peerj-cs-07-811-s002.zip]

Archive with 7 entries (7 files):
- structure.ipynb
- test_trans.ipynb
- train_googlenet_mnist.ipynb
- train_turn_defense.ipynb
- Untitled1.ipynb
- 损失函数测试.ipynb
- 激活函数测试.ipynb
