# Supplementary material for: Adversarial example defense based on image reconstruction
Source: PeerJ Comput Sci. 2021 Dec 24;7:e811. doi: 10.7717/peerj-cs.811 (PMC8725667; doi:10.7717/peerj-cs.811)
Supplement: Supplemental Information 2 [file peerj-cs-07-811-s002.zip › test_trans.ipynb]

# %% [code]
!pip install advertorch
!pip install foolbox
# _*_ coding:utf-8_*_
import torch
import torch.optim as optim
import torchvision
from advertorch.attacks import FGSM,LinfBasicIterativeAttack,CarliniWagnerL2Attack
from torchvision import datasets, transforms
from torch.utils.data import DataLoader
import torch.nn as nn
import math
from advertorch.utils import predict_from_logits
from advertorch_examples.utils import _imshow

import matplotlib.pyplot as plt
sys.path.append('/content/drive/My Drive/Colab Notebooks/DEFENSE_ADV/model')
from model import resnet50,reduce_precision_np
from model_edsr import Net
from model_srresnet_128_not import SRResNet

import eagerpy as ep
from foolbox import PyTorchModel, accuracy, samples
import foolbox as fb

################################## LeNet ########################################
# class Cnn(nn.Module):
#     def __init__(self, in_dim, n_class):
#         super(Cnn, self).__init__()    # super用法:Cnn继承父类nn.Model的属性，并用父类的方法初始化这些属性
#         self.conv = nn.Sequential(     #padding=2保证输入输出尺寸相同(参数依次是:输入深度，输出深度，ksize，步长，填充)
#             nn.Conv2d(in_dim, 6, 5, stride=1, padding=2),
#             nn.ReLU(True),
#             nn.MaxPool2d(2, 2),
#             nn.Conv2d(6, 16, 5, stride=1, padding=0),
#             nn.ReLU(True), 
#             nn.MaxPool2d(2, 2))

#         self.fc = nn.Sequential(
#             nn.Linear(400, 120), 
#             nn.Linear(120, 84), 
#             nn.Linear(84, n_class))

#     def forward(self, x):
#         out = self.conv(x)
#         out = out.view(out.size(0), -1)
#         out = self.fc(out)
#         return out

# ############################### GOOGLENET ####################################
# class Inception(nn.Module):
#     # c1 - c4为每条线路里的层的输出通道数
#     def __init__(self, in_c, c1, c2, c3, c4):
#         super(Inception, self).__init__()
#         # 线路1，单1 x 1卷积层
#         self.p1_1 = nn.Conv2d(in_c, c1, kernel_size=1)
#         # 线路2，1 x 1卷积层后接3 x 3卷积层
#         self.p2_1 = nn.Conv2d(in_c, c2[0], kernel_size=1)
#         self.p2_2 = nn.Conv2d(c2[0], c2[1], kernel_size=3, padding=1)
#         # 线路3，1 x 1卷积层后接5 x 5卷积层
#         self.p3_1 = nn.Conv2d(in_c, c3[0], kernel_size=1)
#         self.p3_2 = nn.Conv2d(c3[0], c3[1], kernel_size=5, padding=2)
#         # 线路4，3 x 3最大池化层后接1 x 1卷积层
#         self.p4_1 = nn.MaxPool2d(kernel_size=3, stride=1, padding=1)
#         self.p4_2 = nn.Conv2d(in_c, c4, kernel_size=1)

#     def forward(self, x):
#         p1 = F.relu(self.p1_1(x))
#         p2 = F.relu(self.p2_2(F.relu(self.p2_1(x))))
#         p3 = F.relu(self.p3_2(F.relu(self.p3_1(x))))
#         p4 = F.relu(self.p4_2(self.p4_1(x)))
#         return torch.cat((p1, p2, p3, p4), dim=1)  # 在通道维上连结输出

# b1 = nn.Sequential(nn.Conv2d(1, 64, kernel_size=7, stride=2, padding=3),
#                    nn.ReLU(),
#                    nn.MaxPool2d(kernel_size=3, stride=2, padding=1))
# b2 = nn.Sequential(nn.Conv2d(64, 64, kernel_size=1),
#                    nn.Conv2d(64, 192, kernel_size=3, padding=1),
#                    nn.MaxPool2d(kernel_size=3, stride=2, padding=1))
# b3 = nn.Sequential(Inception(192, 64, (96, 128), (16, 32), 32),
#                    Inception(256, 128, (128, 192), (32, 96), 64),
#                    nn.MaxPool2d(kernel_size=3, stride=2, padding=1))
# b4 = nn.Sequential(Inception(480, 192, (96, 208), (16, 48), 64),
#                    Inception(512, 160, (112, 224), (24, 64), 64),
#                    Inception(512, 128, (128, 256), (24, 64), 64),
#                    Inception(512, 112, (144, 288), (32, 64), 64),
#                    Inception(528, 256, (160, 320), (32, 128), 128),
#                    nn.MaxPool2d(kernel_size=3, stride=2, padding=1))


# class GlobalAvgPool2d(nn.Module):
#     # 全局平均池化层可通过将池化窗口形状设置成输入的高和宽实现
#     def __init__(self):
#         super(GlobalAvgPool2d, self).__init__()

#     def forward(self, x):
#         return F.avg_pool2d(x, kernel_size=x.size()[2:])


# class FlattenLayer(torch.nn.Module):
#     def __init__(self):
#         super(FlattenLayer, self).__init__()

#     def forward(self, x):  # x shape: (batch, *, *, ...)
#         return x.view(x.shape[0], -1)


# b5 = nn.Sequential(Inception(832, 256, (160, 320), (32, 128), 128),
#                    Inception(832, 384, (192, 384), (48, 128), 128),
#                    GlobalAvgPool2d())

# net = nn.Sequential(b1, b2, b3, b4, b5,
#                     FlattenLayer(), nn.Linear(1024, 10))

#################################################################################################

device = ''
if torch.cuda.is_available():
    device = 'cuda'
    print("CUDA is available. GPU will be used for training.")
else:
    device = 'cpu'

BEST_ACCURACY = 0

# Preparing Data
print("==> Prepairing data ...")
transform_data = transforms.Compose([transforms.ToTensor()])
#train_data = torchvision.datasets.MNIST(root='/data', train=True, download=True, transform=transform_data)
test_data = torchvision.datasets.MNIST(root='/data', train=False, download=True,transform=transform_data)
#train_loader = torch.utils.data.DataLoader(train_data, batch_size=128, shuffle=True, num_workers=4)
test_loader = torch.utils.data.DataLoader(test_data, batch_size=100, shuffle=True, num_workers=4)


model1 = resnet50(10,1).to(device)
model1.load_state_dict(torch.load('/content/drive/My Drive/Colab Notebooks/checkpoint/resnet50_mnist.pth'))
model1.eval()

# model1 = net.to(device)
# model1.load_state_dict(torch.load('/content/drive/My Drive/Colab Notebooks/DEFENSE_ADV/MNIST/ck_googlenet/googlenet_mnist_6.pth'))
# model1.eval()

# model1 = Cnn(1,10).to(device)
# model1.load_state_dict(torch.load('/content/drive/My Drive/Colab Notebooks/DEFENSE_ADV/MNIST/ck_googlenet/Lenet_mnist_10.pth'))
# model1.eval()

model2 = SRResNet().to(device)
#model2 = torch.load('/content/drive/My Drive/Colab Notebooks/DEFENSE_ADV/MNIST/checkpoint/defense0.3_256.pth')
#model2.eval()

def tes(eps):
    model2 = torch.load('/content/drive/My Drive/Colab Notebooks/DEFENSE_ADV/F-MNIST/checkpoint/4bit_128/defense50.pth')
    model2.eval()
    #adversary_cw = CarliniWagnerL2Attack(model1, num_classes=10, max_iterations=eps,learning_rate=0.1)
    #adversary_if = LinfBasicIterativeAttack(model1,eps = eps,nb_iter=10,eps_iter=0.05)
    #adversary_fgsm = FGSM(model1, loss_fn=nn.CrossEntropyLoss(reduction="sum"), eps=eps)
    correct = 0
    a = 0
    for img in test_loader:

        a += 1
        print(a)

        data, label = img
        data, label = data.to(device), label.to(device)

        ################foolbox##########################
        bounds = (0, 1)
        fmodel = fb.PyTorchModel(model1,bounds)
        attack = fb.attacks.LinfDeepFoolAttack()
        raw, clipped, adv = attack(fmodel, data, label, epsilons=eps)
        
        adv_untargeted = clipped.cpu().detach().numpy()
        data1 = reduce_precision_np(adv_untargeted, 2)
        data1 = torch.tensor(data1)
        data1 = data1.to(device)

        #################################################

        # adv_untargeted = adversary_cw.perturb(data, label)
        # adv_untargeted = adv_untargeted.cpu().detach().numpy()
        # data1 = reduce_precision_np(adv_untargeted, 2)
        # data1 = torch.tensor(data1)
        # data1 = data1.to(device)

        #output = model1(clipped)
        auto_output = model2(data1)
        output = model1(auto_output)

        pred = output.data.max(1, keepdim=True)[1]  # get the index of the max log-probability
        correct += pred.eq(label.data.view_as(pred)).cpu().sum()  # 对预测正确的数据个数进行累加

    print('epsilon: {} Accuracy: {}/{} ({:.0f}%)'.format(eps,correct, len(test_loader.dataset),
                                100. * correct / len(test_loader.dataset)))
    
    data = data.to(device)
    adv_untargeted = torch.tensor(adv_untargeted).to(device)
    
    pred_cln = predict_from_logits(model1(data))
    pred_untargeted_adv = predict_from_logits(model1(adv_untargeted))
    pred_data1_bit = predict_from_logits(model1(data1))
    pred_auto_rec = predict_from_logits(model1(auto_output))
    
    size = 10
    plt.figure(figsize=(20, 8))
    for ii in range(10):
        # 初始样本
        plt.subplot(4, size, ii + 1)
        _imshow(data[ii])
        plt.title("Clean \n pred: {}".format(pred_cln[ii]))
        # 对抗样本
        plt.subplot(4, size, ii + 1 + size)
        _imshow(adv_untargeted[ii])
        plt.title(" Adv \n pred: {}".format(pred_untargeted_adv[ii]))
        # bit位压缩
        plt.subplot(4, size, ii + 1 + size * 2)
        _imshow(data1[ii])
        plt.title("Reconstruction \n pred: {}".format(pred_data1_bit[ii]))
        # 重建图
        plt.subplot(4, size, ii + 1 + size * 3)
        _imshow(auto_output[ii])
        plt.title("Reconstruction \n pred: {}".format(pred_auto_rec[ii]))
    
    plt.tight_layout()
    plt.savefig('/content/drive/My Drive/Colab Notebooks/DEFENSE_ADV/MNIST/fig/bim.png',dpi=600,pad_inches=0.0)
    plt.show()


if __name__ == '__main__':
    #epsilons = [.00, .05, .10, .15, .2, .25, .3]
    epsilons = [.2]
    for eps in epsilons:
        tes(eps)
#                       color_reduce
# GoogLeNet         FGSM/BIMM/CW    k=2 /3 / 4        with defense
# epsilon: 0.00 Accuracy: 9851/9851/9851   9899 9924 9935       9864/9864/9864
# epsilon: 0.05 Accuracy: 9007/8753/7388   9818 9863 9848        9805/9823/9753
# epsilon: 0.10 Accuracy: 6769/4517/3007   9698 9708 9681       9744/9753/9736
# epsilon: 0.15 Accuracy: 4761/2578/1548   9533 9452 9378        9685/9731/9756
# epsilon: 0.20 Accuracy: 3705/2241/0930   9257 9008 2191        9617/9690/9743
# epsilon: 0.25 Accuracy: 3229/2097/0639   8895 7028 2144        9516/9638/9777
# epsilon: 0.30 Accuracy: 3039/2009/0000   8441 1579 2105       9413/9587/
# LeNet             BIM
# epsilon: 0.00 Accuracy: 9888/9886/
# epsilon: 0.05 Accuracy: 8700/9836/
# epsilon: 0.10 Accuracy: 3052/9798/
# epsilon: 0.15 Accuracy: 0172/9753/
# epsilon: 0.20 Accuracy: 0005/9630/
# epsilon: 0.25 Accuracy: 0000/9535/
# epsilon: 0.30 Accuracy: 0000/9401/


# DEEPFOOL
#epsilon: 0.15 Accuracy: 1818/10000 (18%)
