# Supplementary material for: Adversarial example defense based on image reconstruction
Source: PeerJ Comput Sci. 2021 Dec 24;7:e811. doi: 10.7717/peerj-cs.811 (PMC8725667; doi:10.7717/peerj-cs.811)
Supplement: Supplemental Information 2 [file peerj-cs-07-811-s002.zip › train_googlenet_mnist.ipynb]

# %% [code]
!pip install advertorch

# %% [code]
# _*_ coding:utf-8_*_
import torch
import torch.optim as optim
import torchvision
from advertorch.attacks import FGSM
from torchvision import datasets, transforms
from torch.utils.data import DataLoader
import torch.nn as nn
import math
import numpy as np
import torch.nn.functional as F
import sys
sys.path.append('/content/drive/My Drive/Colab Notebooks/DEFENSE_ADV/model')
from model import resnet50

class Inception(nn.Module):
    # c1 - c4为每条线路里的层的输出通道数
    def __init__(self, in_c, c1, c2, c3, c4):
        super(Inception, self).__init__()
        # 线路1，单1 x 1卷积层
        self.p1_1 = nn.Conv2d(in_c, c1, kernel_size=1)
        # 线路2，1 x 1卷积层后接3 x 3卷积层
        self.p2_1 = nn.Conv2d(in_c, c2[0], kernel_size=1)
        self.p2_2 = nn.Conv2d(c2[0], c2[1], kernel_size=3, padding=1)
        # 线路3，1 x 1卷积层后接5 x 5卷积层
        self.p3_1 = nn.Conv2d(in_c, c3[0], kernel_size=1)
        self.p3_2 = nn.Conv2d(c3[0], c3[1], kernel_size=5, padding=2)
        # 线路4，3 x 3最大池化层后接1 x 1卷积层
        self.p4_1 = nn.MaxPool2d(kernel_size=3, stride=1, padding=1)
        self.p4_2 = nn.Conv2d(in_c, c4, kernel_size=1)

    def forward(self, x):
        p1 = F.relu(self.p1_1(x))
        p2 = F.relu(self.p2_2(F.relu(self.p2_1(x))))
        p3 = F.relu(self.p3_2(F.relu(self.p3_1(x))))
        p4 = F.relu(self.p4_2(self.p4_1(x)))
        return torch.cat((p1, p2, p3, p4), dim=1)  # 在通道维上连结输出

b1 = nn.Sequential(nn.Conv2d(1, 64, kernel_size=7, stride=2, padding=3),
                   nn.ReLU(),
                   nn.MaxPool2d(kernel_size=3, stride=2, padding=1))
b2 = nn.Sequential(nn.Conv2d(64, 64, kernel_size=1),
                   nn.Conv2d(64, 192, kernel_size=3, padding=1),
                   nn.MaxPool2d(kernel_size=3, stride=2, padding=1))
b3 = nn.Sequential(Inception(192, 64, (96, 128), (16, 32), 32),
                   Inception(256, 128, (128, 192), (32, 96), 64),
                   nn.MaxPool2d(kernel_size=3, stride=2, padding=1))
b4 = nn.Sequential(Inception(480, 192, (96, 208), (16, 48), 64),
                   Inception(512, 160, (112, 224), (24, 64), 64),
                   Inception(512, 128, (128, 256), (24, 64), 64),
                   Inception(512, 112, (144, 288), (32, 64), 64),
                   Inception(528, 256, (160, 320), (32, 128), 128),
                   nn.MaxPool2d(kernel_size=3, stride=2, padding=1))


class GlobalAvgPool2d(nn.Module):
    # 全局平均池化层可通过将池化窗口形状设置成输入的高和宽实现
    def __init__(self):
        super(GlobalAvgPool2d, self).__init__()

    def forward(self, x):
        return F.avg_pool2d(x, kernel_size=x.size()[2:])


class FlattenLayer(torch.nn.Module):
    def __init__(self):
        super(FlattenLayer, self).__init__()

    def forward(self, x):  # x shape: (batch, *, *, ...)
        return x.view(x.shape[0], -1)


b5 = nn.Sequential(Inception(832, 256, (160, 320), (32, 128), 128),
                   Inception(832, 384, (192, 384), (48, 128), 128),
                   GlobalAvgPool2d())

net = nn.Sequential(b1, b2, b3, b4, b5,
                    FlattenLayer(), nn.Linear(1024, 10))

device = ''
if torch.cuda.is_available():
    device = 'cuda'
    print("CUDA is available. GPU will be used for training.")
else:
    device = 'cpu'

BEST_ACCURACY = 0

# Preparing Data
print("==> Prepairing data ...")
transform_data = transforms.Compose([transforms.ToTensor()])
train_data = torchvision.datasets.MNIST(root='/data', train=True, download=True, transform=transform_data)
test_data = torchvision.datasets.MNIST(root='/data', train=False, download=True,transform=transform_data)
train_loader = torch.utils.data.DataLoader(train_data, batch_size=128, shuffle=True, num_workers=4)
test_loader = torch.utils.data.DataLoader(test_data, batch_size=100, shuffle=True, num_workers=4)

model1 = net
model1 = model1.to(device)
model1.train()

optimizer = optim.Adam(model1.parameters(), lr=0.001)
criterion = nn.CrossEntropyLoss()

length_train = len(train_data)
length_validation = len(test_data)
num_classes = 10

# Training
def train(epochs):
    global BEST_ACCURACY
    dict = {'Train Loss': [], 'Train Acc': [], 'Validation Loss': [], 'Validation Acc': []}
    a=0
    for epoch in range(epochs):
        print("\nEpoch:", epoch + 1, "/", epochs)
        cost = 0
        correct = 0
        total = 0
        woha = 0
        

        for i, (x, y) in enumerate(train_loader):
            woha += 1
            model1.train()
            x, y = x.to(device), y.to(device)

            optimizer.zero_grad()
            yhat = model1(x)
            yhat = yhat.reshape(-1, 10)

            loss = criterion(yhat, y)
            loss.backward()
            optimizer.step()
            cost += loss.item()

            _, yhat2 = torch.max(yhat.data, 1)
            correct += (yhat2 == y).sum().item()
            total += y.size(0)

        my_loss = cost / len(train_loader)
        my_accuracy = 100 * correct / length_train

        dict['Train Loss'].append(my_loss)
        dict['Train Acc'].append(my_accuracy)

        print('Tain Loss:', my_loss)
        print('Train Accuracy:', my_accuracy, '%')

        cost = 0
        correct = 0

        with torch.no_grad():
            for x, y in test_loader:
                x, y = x.to(device), y.to(device)
                model1.eval()
                yhat = model1(x)
                yhat = yhat.reshape(-1, 10)
                loss = criterion(yhat, y)
                cost += loss.item()

                _, yhat2 = torch.max(yhat.data, 1)
                correct += (yhat2 == y).sum().item()

        my_loss = cost / len(test_loader)
        my_accuracy = 100 * correct / length_validation

        dict['Validation Loss'].append(my_loss)
        dict['Validation Acc'].append(my_accuracy)

        print('Validation Loss:', my_loss)
        print('Validation Accuracy:', my_accuracy, '%')

        torch.save(model1.state_dict(), '/content/drive/My Drive/Colab Notebooks/DEFENSE_ADV/MNIST/ck_googlenet/googlenet_mnist_{}.pth'.format(a+1))
        a += 1
        # # Save the model if you get best accuracy on validation data
        # if my_accuracy > BEST_ACCURACY:
        #     BEST_ACCURACY = my_accuracy
        #     print('Saving the model ...')
        #     model1.eval()
        #     torch.save(model1.state_dict(), '/content/drive/My Drive/Colab Notebooks/DEFENSE_ADV/F-MNIST/checkpoint/resnet
        epsilons = [.00,.03,.1]
        for eps in epsilons:
          correct = 0
          for x, y in test_loader:
              x, y = x.to(device), y.to(device)
              model1.eval()
              adversary_fgsm = FGSM(model1, loss_fn=nn.CrossEntropyLoss(reduction="sum"), eps=eps)
              adv_untargeted = adversary_fgsm.perturb(x, y)
              output = model1(adv_untargeted)
              pred = output.data.max(1, keepdim=True)[1]  # get the index of the max log-probability
              correct += pred.eq(y.data.view_as(pred)).cpu().sum()  # 对预测正确的数据个数进行累加
          print('epsilon: {} Accuracy: {}/{} ({:.0f}%)'.format(eps,correct, len(test_loader.dataset), 100. * correct / len(test_loader.dataset)))
    
    print("TRAINING IS FINISHED !!!")
    return dict


# Start training
results = train(20)
