# Supplementary material for: Adversarial example defense based on image reconstruction
Source: PeerJ Comput Sci. 2021 Dec 24;7:e811. doi: 10.7717/peerj-cs.811 (PMC8725667; doi:10.7717/peerj-cs.811)
Supplement: Supplemental Information 2 [file peerj-cs-07-811-s002.zip › Untitled1.ipynb]

# %% [code]
!pip install advertorch

# %% [code]
# _*_ coding:utf-8_*_
import torch
import torch.optim as optim
import torchvision
from advertorch.attacks import FGSM
from torchvision import datasets, transforms
from torch.utils.data import DataLoader
import torch.nn as nn
import math
import numpy as np
import torch.nn.functional as F


class Cnn(nn.Module):
    def __init__(self, in_dim, n_class):
        super(Cnn, self).__init__()    # super用法:Cnn继承父类nn.Model的属性，并用父类的方法初始化这些属性
        self.conv = nn.Sequential(     #padding=2保证输入输出尺寸相同(参数依次是:输入深度，输出深度，ksize，步长，填充)
            nn.Conv2d(in_dim, 6, 5, stride=1, padding=2),
            nn.ReLU(True),
            nn.MaxPool2d(2, 2),
            nn.Conv2d(6, 16, 5, stride=1, padding=0),
            nn.ReLU(True), 
            nn.MaxPool2d(2, 2))

        self.fc = nn.Sequential(
            nn.Linear(400, 120), 
            nn.Linear(120, 84), 
            nn.Linear(84, n_class))

    def forward(self, x):
        out = self.conv(x)
        out = out.view(out.size(0), -1)
        out = self.fc(out)
        return out


device = ''
if torch.cuda.is_available():
    device = 'cuda'
    print("CUDA is available. GPU will be used for training.")
else:
    device = 'cpu'

BEST_ACCURACY = 0

# Preparing Data
print("==> Prepairing data ...")
transform_data = transforms.Compose([transforms.ToTensor()])
train_data = torchvision.datasets.MNIST(root='/data', train=True, download=True, transform=transform_data)
test_data = torchvision.datasets.MNIST(root='/data', train=False, download=True,transform=transform_data)
train_loader = torch.utils.data.DataLoader(train_data, batch_size=128, shuffle=True, num_workers=4)
test_loader = torch.utils.data.DataLoader(test_data, batch_size=100, shuffle=True, num_workers=4)

model1 = Cnn(1,10)
model1 = model1.to(device)
model1.train()

optimizer = optim.Adam(model1.parameters(), lr=0.001)
criterion = nn.CrossEntropyLoss()

length_train = len(train_data)
length_validation = len(test_data)
num_classes = 10

# Training
def train(epochs):
    global BEST_ACCURACY
    dict = {'Train Loss': [], 'Train Acc': [], 'Validation Loss': [], 'Validation Acc': []}
    a=0
    for epoch in range(epochs):
        print("\nEpoch:", epoch + 1, "/", epochs)
        cost = 0
        correct = 0
        total = 0
        woha = 0
        

        for i, (x, y) in enumerate(train_loader):
            woha += 1
            model1.train()
            x, y = x.to(device), y.to(device)

            optimizer.zero_grad()
            yhat = model1(x)
            yhat = yhat.reshape(-1, 10)

            loss = criterion(yhat, y)
            loss.backward()
            optimizer.step()
            cost += loss.item()

            _, yhat2 = torch.max(yhat.data, 1)
            correct += (yhat2 == y).sum().item()
            total += y.size(0)

        my_loss = cost / len(train_loader)
        my_accuracy = 100 * correct / length_train

        dict['Train Loss'].append(my_loss)
        dict['Train Acc'].append(my_accuracy)

        print('Tain Loss:', my_loss)
        print('Train Accuracy:', my_accuracy, '%')

        cost = 0
        correct = 0

        with torch.no_grad():
            for x, y in test_loader:
                x, y = x.to(device), y.to(device)
                model1.eval()
                yhat = model1(x)
                yhat = yhat.reshape(-1, 10)
                loss = criterion(yhat, y)
                cost += loss.item()

                _, yhat2 = torch.max(yhat.data, 1)
                correct += (yhat2 == y).sum().item()

        my_loss = cost / len(test_loader)
        my_accuracy = 100 * correct / length_validation

        dict['Validation Loss'].append(my_loss)
        dict['Validation Acc'].append(my_accuracy)

        print('Validation Loss:', my_loss)
        print('Validation Accuracy:', my_accuracy, '%')

        torch.save(model1.state_dict(), '/content/drive/My Drive/Colab Notebooks/DEFENSE_ADV/MNIST/ck_googlenet/Lenet_mnist_{}.pth'.format(a+1))
        a += 1
        # # Save the model if you get best accuracy on validation data
        # if my_accuracy > BEST_ACCURACY:
        #     BEST_ACCURACY = my_accuracy
        #     print('Saving the model ...')
        #     model1.eval()
        #     torch.save(model1.state_dict(), '/content/drive/My Drive/Colab Notebooks/DEFENSE_ADV/F-MNIST/checkpoint/resnet
        epsilons = [.00,.03,.1]
        for eps in epsilons:
          correct = 0
          for x, y in test_loader:
              x, y = x.to(device), y.to(device)
              model1.eval()
              adversary_fgsm = FGSM(model1, loss_fn=nn.CrossEntropyLoss(reduction="sum"), eps=eps)
              adv_untargeted = adversary_fgsm.perturb(x, y)
              output = model1(adv_untargeted)
              pred = output.data.max(1, keepdim=True)[1]  # get the index of the max log-probability
              correct += pred.eq(y.data.view_as(pred)).cpu().sum()  # 对预测正确的数据个数进行累加
          print('epsilon: {} Accuracy: {}/{} ({:.0f}%)'.format(eps,correct, len(test_loader.dataset), 100. * correct / len(test_loader.dataset)))
    
    print("TRAINING IS FINISHED !!!")
    return dict


# Start training
results = train(20)
