# Supplementary material for: Adversarial example defense based on image reconstruction
Source: PeerJ Comput Sci. 2021 Dec 24;7:e811. doi: 10.7717/peerj-cs.811 (PMC8725667; doi:10.7717/peerj-cs.811)
Supplement: Supplemental Information 2 [file peerj-cs-07-811-s002.zip › 激活函数测试.ipynb]

# %% [code]
!pip install advertorch
import sys
import math
import torch
import torchvision
import numpy as np
import torch.nn as nn
import torch.optim as optim
import torch.nn.functional as F
from advertorch.attacks import FGSM
from torchvision import datasets, transforms
from torch.utils.data import DataLoader

sys.path.append('/content/drive/My Drive/Colab Notebooks/DEFENSE_ADV/model')
from model import resnet50,reduce_precision_np
from torch.utils.tensorboard import SummaryWriter
writer = SummaryWriter("/content/drive/My Drive/Colab Notebooks/DEFENSE_ADV/MNIST/log")
###############################################################################

class _Residual_Block(nn.Module):
    def __init__(self):
        super(_Residual_Block, self).__init__()

        self.conv1 = nn.Conv2d(in_channels=256, out_channels=256, kernel_size=3, stride=1, padding=1, bias=False)
        self.relu = nn.ReLU()
        self.conv2 = nn.Conv2d(in_channels=256, out_channels=256, kernel_size=3, stride=1, padding=1, bias=False)

    def forward(self, x):
        identity_data = x
        output = self.relu(self.conv1(x))
        output = self.conv2(output)
        #output *= 0.1
        output = torch.add(output,identity_data)
        return output

class Net(nn.Module):
    def __init__(self):
        super(Net, self).__init__()

        self.relu = nn.ReLU()

        self.conv1_input = nn.Conv2d(in_channels=1, out_channels=16, kernel_size=3, stride=1, padding=1, bias=False)
        self.conv2_input = nn.Conv2d(in_channels=16, out_channels=64, kernel_size=3, stride=1, padding=1, bias=False)
        self.conv3_input = nn.Conv2d(in_channels=64, out_channels=128, kernel_size=3, stride=1, padding=1, bias=False)
        self.conv4_input = nn.Conv2d(in_channels=128, out_channels=256, kernel_size=3, stride=1, padding=1, bias=False)
        self.residual = self.make_layer(_Residual_Block, 16)
        self.conv4_output = nn.Conv2d(in_channels=256, out_channels=128, kernel_size=3, stride=1, padding=1, bias=False)
        self.conv3_output = nn.Conv2d(in_channels=128, out_channels=64, kernel_size=3, stride=1, padding=1, bias=False)
        self.conv2_output = nn.Conv2d(in_channels=64, out_channels=16, kernel_size=3, stride=1, padding=1, bias=False)
        self.conv1_output = nn.Conv2d(in_channels=16, out_channels=1, kernel_size=3, stride=1, padding=1, bias=False)

    def make_layer(self, block, num_of_layer):
        layers = []
        for _ in range(num_of_layer):
            layers.append(block())
        return nn.Sequential(*layers)

    def forward(self, x):

        out = self.conv1_input(x)
        out = self.relu(out)
        out = self.conv2_input(out)
        out = self.relu(out)
        out = self.conv3_input(out)
        out = self.relu(out)
        out = self.conv4_input(out)
        out = self.relu(out)
        #residual = out
        out = self.conv4_output(self.residual(out))
        out = self.relu(out)
        out = self.conv3_output(out)
        out = self.relu(out)
        out = self.conv2_output(out)
        out = self.relu(out)
        out = self.conv1_output(out)
        #out = torch.add(out,residual)

        #out = self.conv_output(out)

        return out
###############################################################################
device = ''
if torch.cuda.is_available():
    device = 'cuda'
    print("CUDA is available. GPU will be used for training.")
else:
    device = 'cpu'

print("==> Prepairing data ...")
transform_data = transforms.Compose([transforms.ToTensor()])
train_data = torchvision.datasets.MNIST(root='/data', train=True, download=True, transform=transform_data)
test_data = torchvision.datasets.MNIST(root='/data', train=False, download=True,transform=transform_data)
train_loader = torch.utils.data.DataLoader(train_data, batch_size=128, shuffle=True, num_workers=4)
test_loader = torch.utils.data.DataLoader(test_data, batch_size=50, shuffle=True, num_workers=4)

model1 = resnet50(10,1).to(device)
model1.load_state_dict(torch.load('/content/drive/My Drive/Colab Notebooks/checkpoint/resnet50_mnist.pth'))
model1.eval()

model2 = Net().to(device)

mse_loss = nn.MSELoss().cuda()
optimizer = optim.Adam(model2.parameters(), lr=0.0001)
epoch=10

def main():
  
  adversary_fgsm1 = FGSM(model1, loss_fn=nn.CrossEntropyLoss(reduction="sum"), eps=0.3)
  adversary_fgsm2 = FGSM(model1, loss_fn=nn.CrossEntropyLoss(reduction="sum"), eps=0.15)
  for i in range(epoch):
    #correct = 0
    #cost=0
    for img in train_loader:
      data,label = img
      data,label = data.to(device),label.to(device)

      adv_untargeted = adversary_fgsm1.perturb(data, label)
      adv_untargeted = adv_untargeted.cpu().detach().numpy()
      data1 = reduce_precision_np(adv_untargeted, 2)
      data1 = torch.tensor(data1)
      data1 = data1.to(device)
      
      defense_output = model2(data1)
      loss = mse_loss(defense_output, data)
      #cost += loss.item()
      optimizer.zero_grad()
      loss.backward()
      optimizer.step()

      #output = model1(defense_output)

      #pred = output.data.max(1, keepdim=True)[1]  # get the index of the max log-probability
      #correct += pred.eq(label.data.view_as(pred)).cpu().sum()  # 对预测正确的数据个数进行累加
    #print('epoch:{}, Accuracy: {}/{} ({:.0f}%)'.format(i+1,correct, len(train_loader.dataset),
    #                            100. * correct / len(train_loader.dataset)))
    # print('epsilon: {} Accuracy: {}/{} ({:.0f}%)'.format(eps,correct, len(test_loader.dataset),
    #                             100. * correct / len(test_loader.dataset)))
    correct = 0
    for img in test_loader:
      model2.eval()
      data,label = img
      data,label = data.to(device),label.to(device)

      adv_untargeted = adversary_fgsm2.perturb(data, label)
      adv_untargeted = adv_untargeted.cpu().detach().numpy()
      data1 = reduce_precision_np(adv_untargeted, 2)
      data1 = torch.tensor(data1)
      data1 = data1.to(device)
      
      defense_output = model2(data1)
      output = model1(defense_output)

      pred = output.data.max(1, keepdim=True)[1]  # get the index of theest max log-probability
      correct += pred.eq(label.data.view_as(pred)).cpu().sum()  # 对预测正确的数据个数进行累加
    b = 100. * correct / len(test_loader.dataset)
    writer.add_scalar('Accuracy', b, i+1)
    print('epoch:{}, Accuracy: {}/{} ({:.0f}%)'.format(i+1,correct, len(test_loader.dataset),
                                100. * correct / len(test_loader.dataset)))
  
  writer.close()

if __name__ == '__main__':
  main()

# relu1
#  93%
#  96%
#  
