# Supplementary material for: Adversarial example defense based on image reconstruction
Source: PeerJ Comput Sci. 2021 Dec 24;7:e811. doi: 10.7717/peerj-cs.811 (PMC8725667; doi:10.7717/peerj-cs.811)
Supplement: Supplemental Information 3 [file peerj-cs-07-811-s003.zip]

Archive with 9 entries (8 files):
- 10-10test/
- 10-10test/train_defense.ipynb
- 9.25train_cifar.ipynb
- cifar_defense.ipynb
- cifar_defense2.ipynb
- cifar_resnet50.ipynb
- model_srresnet_128_cifar.py
- tes_defense.ipynb
- train_defense.ipynb
