# Supplementary material for: Adversarial example defense based on image reconstruction
Source: PeerJ Comput Sci. 2021 Dec 24;7:e811. doi: 10.7717/peerj-cs.811 (PMC8725667; doi:10.7717/peerj-cs.811)
Supplement: Supplemental Information 3 [file peerj-cs-07-811-s003.zip › 9.25train_cifar.ipynb]

# %% [code]
##################################################################
import torch
import torch.nn as nn
import torch.nn.functional as F


class BasicBlock(nn.Module):
    expansion = 1

    def __init__(self, in_planes, planes, stride=1):
        super(BasicBlock, self).__init__()
        self.conv1 = nn.Conv2d(
            in_planes, planes, kernel_size=3, stride=stride, padding=1, bias=False)
        self.bn1 = nn.BatchNorm2d(planes)
        self.conv2 = nn.Conv2d(planes, planes, kernel_size=3,
                               stride=1, padding=1, bias=False)
        self.bn2 = nn.BatchNorm2d(planes)

        self.shortcut = nn.Sequential()
        if stride != 1 or in_planes != self.expansion*planes:
            self.shortcut = nn.Sequential(
                nn.Conv2d(in_planes, self.expansion*planes,
                          kernel_size=1, stride=stride, bias=False),
                nn.BatchNorm2d(self.expansion*planes)
            )

    def forward(self, x):
        out = F.relu(self.bn1(self.conv1(x)))
        out = self.bn2(self.conv2(out))
        out += self.shortcut(x)
        out = F.relu(out)
        return out


class Bottleneck(nn.Module):
    expansion = 4

    def __init__(self, in_planes, planes, stride=1):
        super(Bottleneck, self).__init__()
        self.conv1 = nn.Conv2d(in_planes, planes, kernel_size=1, bias=False)
        self.bn1 = nn.BatchNorm2d(planes)
        self.conv2 = nn.Conv2d(planes, planes, kernel_size=3,
                               stride=stride, padding=1, bias=False)
        self.bn2 = nn.BatchNorm2d(planes)
        self.conv3 = nn.Conv2d(planes, self.expansion *
                               planes, kernel_size=1, bias=False)
        self.bn3 = nn.BatchNorm2d(self.expansion*planes)

        self.shortcut = nn.Sequential()
        if stride != 1 or in_planes != self.expansion*planes:
            self.shortcut = nn.Sequential(
                nn.Conv2d(in_planes, self.expansion*planes,
                          kernel_size=1, stride=stride, bias=False),
                nn.BatchNorm2d(self.expansion*planes)
            )

    def forward(self, x):
        out = F.relu(self.bn1(self.conv1(x)))
        out = F.relu(self.bn2(self.conv2(out)))
        out = self.bn3(self.conv3(out))
        out += self.shortcut(x)
        out = F.relu(out)
        return out


class ResNet(nn.Module):
    def __init__(self, block, num_blocks, num_classes=10):
        super(ResNet, self).__init__()
        self.in_planes = 64

        self.conv1 = nn.Conv2d(3, 64, kernel_size=3,
                               stride=1, padding=1, bias=False)
        self.bn1 = nn.BatchNorm2d(64)
        self.layer1 = self._make_layer(block, 64, num_blocks[0], stride=1)
        self.layer2 = self._make_layer(block, 128, num_blocks[1], stride=2)
        self.layer3 = self._make_layer(block, 256, num_blocks[2], stride=2)
        self.layer4 = self._make_layer(block, 512, num_blocks[3], stride=2)
        self.linear = nn.Linear(512*block.expansion, num_classes)

    def _make_layer(self, block, planes, num_blocks, stride):
        strides = [stride] + [1]*(num_blocks-1)
        layers = []
        for stride in strides:
            layers.append(block(self.in_planes, planes, stride))
            self.in_planes = planes * block.expansion
        return nn.Sequential(*layers)

    def forward(self, x):
        out = F.relu(self.bn1(self.conv1(x)))
        out = self.layer1(out)
        out = self.layer2(out)
        out = self.layer3(out)
        out = self.layer4(out)
        out = F.avg_pool2d(out, 4)
        out = out.view(out.size(0), -1)
        out = self.linear(out)
        return out

def ResNet50():
    return ResNet(Bottleneck, [3, 4, 6, 3])

########################################################################################################
'''Some helper functions for PyTorch, including:
    - get_mean_and_std: calculate the mean and std value of dataset.
    - msr_init: net parameter initialization.
    - progress_bar: progress bar mimic xlua.progress.
'''
import os
import sys
import time
import math

import torch.nn as nn
import torch.nn.init as init


def get_mean_and_std(dataset):
    '''Compute the mean and std value of dataset.'''
    dataloader = torch.utils.data.DataLoader(dataset, batch_size=1, shuffle=True, num_workers=2)
    mean = torch.zeros(3)
    std = torch.zeros(3)
    print('==> Computing mean and std..')
    for inputs, targets in dataloader:
        for i in range(3):
            mean[i] += inputs[:,i,:,:].mean()
            std[i] += inputs[:,i,:,:].std()
    mean.div_(len(dataset))
    std.div_(len(dataset))
    return mean, std

def init_params(net):
    '''Init layer parameters.'''
    for m in net.modules():
        if isinstance(m, nn.Conv2d):
            init.kaiming_normal(m.weight, mode='fan_out')
            if m.bias:
                init.constant(m.bias, 0)
        elif isinstance(m, nn.BatchNorm2d):
            init.constant(m.weight, 1)
            init.constant(m.bias, 0)
        elif isinstance(m, nn.Linear):
            init.normal(m.weight, std=1e-3)
            if m.bias:
                init.constant(m.bias, 0)


term_width = 400

TOTAL_BAR_LENGTH = 65.
last_time = time.time()
begin_time = last_time
def progress_bar(current, total, msg=None):
    global last_time, begin_time
    if current == 0:
        begin_time = time.time()  # Reset for new bar.

    cur_len = int(TOTAL_BAR_LENGTH*current/total)
    rest_len = int(TOTAL_BAR_LENGTH - cur_len) - 1

    sys.stdout.write(' [')
    for i in range(cur_len):
        sys.stdout.write('=')
    sys.stdout.write('>')
    for i in range(rest_len):
        sys.stdout.write('.')
    sys.stdout.write(']')

    cur_time = time.time()
    step_time = cur_time - last_time
    last_time = cur_time
    tot_time = cur_time - begin_time

    L = []
    L.append('  Step: %s' % format_time(step_time))
    L.append(' | Tot: %s' % format_time(tot_time))
    if msg:
        L.append(' | ' + msg)

    msg = ''.join(L)
    sys.stdout.write(msg)
    for i in range(term_width-int(TOTAL_BAR_LENGTH)-len(msg)-3):
        sys.stdout.write(' ')

    # Go back to the center of the bar.
    for i in range(term_width-int(TOTAL_BAR_LENGTH/2)+2):
        sys.stdout.write('\b')
    sys.stdout.write(' %d/%d ' % (current+1, total))

    if current < total-1:
        sys.stdout.write('\r')
    else:
        sys.stdout.write('\n')
    sys.stdout.flush()

def format_time(seconds):
    days = int(seconds / 3600/24)
    seconds = seconds - days*3600*24
    hours = int(seconds / 3600)
    seconds = seconds - hours*3600
    minutes = int(seconds / 60)
    seconds = seconds - minutes*60
    secondsf = int(seconds)
    seconds = seconds - secondsf
    millis = int(seconds*1000)

    f = ''
    i = 1
    if days > 0:
        f += str(days) + 'D'
        i += 1
    if hours > 0 and i <= 2:
        f += str(hours) + 'h'
        i += 1
    if minutes > 0 and i <= 2:
        f += str(minutes) + 'm'
        i += 1
    if secondsf > 0 and i <= 2:
        f += str(secondsf) + 's'
        i += 1
    if millis > 0 and i <= 2:
        f += str(millis) + 'ms'
        i += 1
    if f == '':
        f = '0ms'
    return f


#########################################################################################################
'''Train CIFAR10 with PyTorch.'''
import torch
import torch.nn as nn
import torch.optim as optim
import torch.nn.functional as F
import torch.backends.cudnn as cudnn

import torchvision
import torchvision.transforms as transforms

import os


device = 'cuda' if torch.cuda.is_available() else 'cpu'
best_acc = 0  # best test accuracy
start_epoch = 0  # start from epoch 0 or last checkpoint epoch

# Data
print('==> Preparing data..')
transform_train = transforms.Compose([
    transforms.RandomCrop(32, padding=4),
    transforms.RandomHorizontalFlip(),
    transforms.ToTensor(),
    #transforms.Normalize((0.4914, 0.4822, 0.4465), (0.2023, 0.1994, 0.2010)),
])

transform_test = transforms.Compose([
    transforms.ToTensor(),
    #transforms.Normalize((0.4914, 0.4822, 0.4465), (0.2023, 0.1994, 0.2010)),
])

trainset = torchvision.datasets.CIFAR10(
    root='./data', train=True, download=True, transform=transform_train)
trainloader = torch.utils.data.DataLoader(
    trainset, batch_size=128, shuffle=True, num_workers=2)

testset = torchvision.datasets.CIFAR10(
    root='./data', train=False, download=True, transform=transform_test)
testloader = torch.utils.data.DataLoader(
    testset, batch_size=100, shuffle=False, num_workers=2)

classes = ('plane', 'car', 'bird', 'cat', 'deer',
           'dog', 'frog', 'horse', 'ship', 'truck')

# Model
print('==> Building model..')

net = ResNet50()
net = net.to(device)
if device == 'cuda':
    net = torch.nn.DataParallel(net)
    cudnn.benchmark = True

net = torch.load('/content/drive/My Drive/Colab Notebooks/DEFENSE_ADV/CIFAR/ckpt.pth')

epoch=300
criterion = nn.CrossEntropyLoss()
optimizer = optim.SGD(net.parameters(), lr=0.01,
                      momentum=0.9, weight_decay=5e-4)


# Training
def train(epoch):
    print('\nEpoch: %d' % epoch)
    net.train()
    train_loss = 0
    correct = 0
    total = 0
    for batch_idx, (inputs, targets) in enumerate(trainloader):
        inputs, targets = inputs.to(device), targets.to(device)
        optimizer.zero_grad()
        outputs = net(inputs)
        loss = criterion(outputs, targets)
        loss.backward()
        optimizer.step()

        train_loss += loss.item()
        _, predicted = outputs.max(1)
        total += targets.size(0)
        correct += predicted.eq(targets).sum().item()

        progress_bar(batch_idx, len(trainloader), 'Loss: %.3f | Acc: %.3f%% (%d/%d)'
                     % (train_loss/(batch_idx+1), 100.*correct/total, correct, total))
    print(train_loss,correct/total)


def test(epoch):
    global best_acc
    net.eval()
    test_loss = 0
    correct = 0
    total = 0
    with torch.no_grad():
        for batch_idx, (inputs, targets) in enumerate(testloader):
            inputs, targets = inputs.to(device), targets.to(device)
            outputs = net(inputs)
            loss = criterion(outputs, targets)

            test_loss += loss.item()
            _, predicted = outputs.max(1)
            total += targets.size(0)
            correct += predicted.eq(targets).sum().item()

            progress_bar(batch_idx, len(testloader), 'Loss: %.3f | Acc: %.3f%% (%d/%d)'
                         % (test_loss/(batch_idx+1), 100.*correct/total, correct, total))
    print(test_loss,correct/total)
    
    # Save checkpoint.
    acc = 100.*correct/total
    if acc > best_acc:
        print('Saving..')
        # state = {
        #     'net': net.state_dict(),
        #     'acc': acc,
        #     'epoch': epoch,
        # }
        # if not os.path.isdir('checkpoint'):
        #     os.mkdir('checkpoint')
        torch.save(net, '/content/drive/My Drive/Colab Notebooks/DEFENSE_ADV/CIFAR/ckpt.pth')
        best_acc = acc


for epoch in range(start_epoch, start_epoch+200):
    train(epoch)
    test(epoch)
