# Supplementary material for: Adversarial example defense based on image reconstruction
Source: PeerJ Comput Sci. 2021 Dec 24;7:e811. doi: 10.7717/peerj-cs.811 (PMC8725667; doi:10.7717/peerj-cs.811)
Supplement: Supplemental Information 3 [file peerj-cs-07-811-s003.zip › cifar_defense2.ipynb]

# %% [code]
!pip install advertorch
# _*_ coding:utf-8_*_
import math
import torch
import torchvision
import numpy as np
import torch.nn as nn
import torch.optim as optim
from torchvision import datasets, transforms
from torch.utils.data import DataLoader
import torch.nn.functional as F
from advertorch.attacks import FGSM,CarliniWagnerL2Attack,LinfBasicIterativeAttack
import matplotlib.pyplot as plt
from advertorch.utils import predict_from_logits
from advertorch_examples.utils import _imshow


import sys
sys.path.append('/content/drive/My Drive/Colab Notebooks/DEFENSE_ADV/CIFAR/model')
sys.path.append('/content/drive/My Drive/Colab Notebooks/DEFENSE_ADV/model')
from model import resnet50,DefenseNet,reduce_precision_np
from model_srresnet_128_cifar import SRResNet

################################### ResNet50 ################################
def conv3x3(in_planes, out_planes, stride=1):
    return nn.Conv2d(in_planes, out_planes, kernel_size=3, stride=stride, padding=1, bias=True)

def conv_init(m):
    classname = m.__class__.__name__
    if classname.find('Conv') != -1:
        init.xavier_uniform(m.weight, gain=np.sqrt(2))
        init.constant(m.bias, 0)

def cfg(depth):
    depth_lst = [18, 34, 50, 101, 152]
    assert (depth in depth_lst), "Error : Resnet depth should be either 18, 34, 50, 101, 152"
    cf_dict = {
        '18': (BasicBlock, [2,2,2,2]),
        '34': (BasicBlock, [3,4,6,3]),
        '50': (Bottleneck, [3,4,6,3]),
        '101':(Bottleneck, [3,4,23,3]),
        '152':(Bottleneck, [3,8,36,3]),
    }

    return cf_dict[str(depth)]

class BasicBlock(nn.Module):
    expansion = 1

    def __init__(self, in_planes, planes, stride=1):
        super(BasicBlock, self).__init__()
        self.conv1 = conv3x3(in_planes, planes, stride)
        self.bn1 = nn.BatchNorm2d(planes)
        self.conv2 = conv3x3(planes, planes)
        self.bn2 = nn.BatchNorm2d(planes)

        self.shortcut = nn.Sequential()
        if stride != 1 or in_planes != self.expansion * planes:
            self.shortcut = nn.Sequential(
                nn.Conv2d(in_planes, self.expansion*planes, kernel_size=1, stride=stride, bias=True),
                nn.BatchNorm2d(self.expansion*planes)
            )

    def forward(self, x):
        out = F.relu(self.bn1(self.conv1(x)))
        out = self.bn2(self.conv2(out))
        out += self.shortcut(x)
        out = F.relu(out)

        return out

class Bottleneck(nn.Module):
    expansion = 4

    def __init__(self, in_planes, planes, stride=1):
        super(Bottleneck, self).__init__()
        self.conv1 = nn.Conv2d(in_planes, planes, kernel_size=1, bias=True)
        self.bn1 = nn.BatchNorm2d(planes)
        self.conv2 = nn.Conv2d(planes, planes, kernel_size=3, stride=stride, padding=1, bias=True)
        self.bn2 = nn.BatchNorm2d(planes)
        self.conv3 = nn.Conv2d(planes, self.expansion*planes, kernel_size=1, bias=True)
        self.bn3 = nn.BatchNorm2d(self.expansion*planes)

        self.shortcut = nn.Sequential()
        if stride != 1 or in_planes != self.expansion*planes:
            self.shortcut = nn.Sequential(
                nn.Conv2d(in_planes, self.expansion*planes, kernel_size=1, stride=stride, bias=True),
                nn.BatchNorm2d(self.expansion*planes)
            )

    def forward(self, x):
        out = F.relu(self.bn1(self.conv1(x)))
        out = F.relu(self.bn2(self.conv2(out)))
        out = self.bn3(self.conv3(out))
        out += self.shortcut(x)
        out = F.relu(out)

        return out

class ResNet(nn.Module):
    def __init__(self, depth, num_classes):
        super(ResNet, self).__init__()
        self.in_planes = 16

        block, num_blocks = cfg(depth)

        self.conv1 = conv3x3(3,16)
        self.bn1 = nn.BatchNorm2d(16)
        self.layer1 = self._make_layer(block, 16, num_blocks[0], stride=1)
        self.layer2 = self._make_layer(block, 32, num_blocks[1], stride=2)
        self.layer3 = self._make_layer(block, 64, num_blocks[2], stride=2)
        self.linear = nn.Linear(64*block.expansion, num_classes)

    def _make_layer(self, block, planes, num_blocks, stride):
        strides = [stride] + [1]*(num_blocks-1)
        layers = []

        for stride in strides:
            layers.append(block(self.in_planes, planes, stride))
            self.in_planes = planes * block.expansion

        return nn.Sequential(*layers)

    def forward(self, x):
        out = F.relu(self.bn1(self.conv1(x)))
        out = self.layer1(out)
        out = self.layer2(out)
        out = self.layer3(out)
        out = F.avg_pool2d(out, 8)
        out = out.view(out.size(0), -1)
        out = self.linear(out)

        return out
###################################################################

torch.manual_seed(0)
use_cuda = torch.cuda.is_available()
device = torch.device("cuda" if use_cuda else "cpu")

transform_train = transforms.Compose([
    #transforms.RandomCrop(32, padding=4),
    #transforms.RandomHorizontalFlip(),
    transforms.ToTensor(),
    #transforms.Normalize((0.4914, 0.4822, 0.4465),(0.2023, 0.1994, 0.2010)),
    ])
transform_test = transforms.Compose([
    transforms.ToTensor(),
    #transforms.Normalize((0.4914, 0.4822, 0.4465), (0.2023, 0.1994, 0.2010)),
    ])
train_data = torchvision.datasets.CIFAR10(root='./data', train=True, download=True, transform=transform_train)
test_data = torchvision.datasets.CIFAR10(root='./data', train=False, download=False, transform=transform_test)
train_loader = torch.utils.data.DataLoader(train_data, batch_size=128, shuffle=True, num_workers=0)
test_loader = torch.utils.data.DataLoader(test_data, batch_size=30, shuffle=False, num_workers=0)

model1 = ResNet(50,10).to(device)
model1.load_state_dict(torch.load('/content/drive/My Drive/Colab Notebooks/DEFENSE_ADV/CIFAR/checkpoint/cifar_resnet.pth'))
model1.eval()

model2 = SRResNet().to(device)
#model2 = torch.load('/content/drive/My Drive/Colab Notebooks/DEFENSE_ADV/CIFAR/checkpoint/cifar_defense2.pth')

mse_loss = nn.MSELoss().cuda()
optimizer = optim.Adam(model2.parameters(), lr=0.0001)

epoch = 100

def main():
    adversary_fgsm = FGSM(model1, loss_fn=nn.CrossEntropyLoss(reduction="sum"), eps=0.04)

    for i in range(epoch):
        correct = 0
        cost = 0
        for img in train_loader:
            data,label = img
            data,label = data.to(device), label.to(device)

            adv_untargeted = adversary_fgsm.perturb(data, label)
            adv_untargeted = adv_untargeted.cpu().detach().numpy()
            data1 = reduce_precision_np(adv_untargeted, 10)  
            data1 = torch.tensor(data1)
            data1 = data1.to(device)

            auto_output = model2(data1).to(device)
            loss = mse_loss(auto_output, data)  # 平均损失

            cost += loss.item()
            optimizer.zero_grad()
            loss.backward()
            optimizer.step()

        print('epoch: {}, Auto-Loss: {:.5f}'.format(i + 1, cost))
        torch.save(model2,"/content/drive/My Drive/Colab Notebooks/DEFENSE_ADV/CIFAR/checkpoint/cifar_defense4.pth")
        
        epsilons = [.00,.002,.004,.006,.008,.01]
        for eps in epsilons:
          correct = 0
          for img in test_loader:
            adversary_fgsm = FGSM(model1, loss_fn=nn.CrossEntropyLoss(reduction="sum"), eps=eps)
            model2.eval()
            data, label = img
            data, label = data.to(device), label.to(device)
            adv_untargeted = adversary_fgsm.perturb(data, label)
            adv_untargeted = adv_untargeted.cpu().detach().numpy()
            data1 = reduce_precision_np(adv_untargeted, 10)
            data1 = torch.tensor(data1)
            data1 = data1.to(device)
            auto_output = model2(data1)
            output = model1(auto_output)
          
            pred = output.data.max(1, keepdim=True)[1]  # get the index of the max log-probability
            correct += pred.eq(label.data.view_as(pred)).cpu().sum()  # 对预测正确的数据个数进行累加
          print('epsilon: {} Accuracy: {}/{} ({:.0f}%)'.format(eps,correct, len(test_loader.dataset), 
                          100. * correct / len(test_loader.dataset)))

        

def tes(eps):

    model2 = torch.load('/content/drive/My Drive/Colab Notebooks/DEFENSE_ADV/CIFAR/checkpoint/cifar_defense4.pth')
    model2.eval()

    #adversary_if = LinfBasicIterativeAttack(model1,eps = eps,nb_iter=10,eps_iter=0.05)
    adversary_fgsm = FGSM(model1, loss_fn=nn.CrossEntropyLoss(reduction="sum"), eps=eps)
    correct = 0
    a = 0
    for img in test_loader:
        # a += 1
        # print(a)
        data, label = img
        data, label = data.to(device), label.to(device)

        # fmodel = fb.PyTorchModel(model1, bounds=(0, 1))
        # attack = fb.attacks.FGSM()
        # epsilons = eps
        # _, advs, success = attack(fmodel, data, label, epsilons=epsilons)

        adv_untargeted = adversary_fgsm.perturb(data, label)
        adv_untargeted = adv_untargeted.cpu().detach().numpy()
        data1 = reduce_precision_np(adv_untargeted, 10)
        data1 = torch.tensor(data1)
        data1 = data1.to(device)

        #output = model1(data1)
        auto_output = model2(data1)
        output = model1(auto_output)

        pred = output.data.max(1, keepdim=True)[1]  # get the index of the max log-probability
        correct += pred.eq(label.data.view_as(pred)).cpu().sum()  # 对预测正确的数据个数进行累加

    print('epsilon: {} Accuracy: {}/{} ({:.0f}%)'.format(eps,correct, len(test_loader.dataset), 100. * correct / len(test_loader.dataset)))


if __name__ == '__main__':
  #main()
  epsilons = [.006]
  for eps in epsilons:
      tes(eps)


# e=0.02            FGSM       _8bit/10bit/12bit  defense0.286
# epsilon: 0.000 Accuracy: 9298/10000 (93%)  8205/8586/8800     8958
# epsilon: 0.002 Accuracy: 6712/10000 (67%)  7558/7639/7907     8460
# epsilon: 0.004 Accuracy: 4790/10000 (48%)  7063/7107/7086     8111
# epsilon: 0.006 Accuracy: 3667/10000 (37%)  6296/6049/5974     7569
# epsilon: 0.008 Accuracy: 3040/10000 (30%)  5728/5546/5180     7168
# epsilon: 0.010 Accuracy: 2584/10000 (26%)  5032/4600/4299     6530
#10bit e=0.02 loss0.31              e=0.03 loss0.28
# epsilon: 0.000 Accuracy: 8935/10000 (89%)     8831
# epsilon: 0.002 Accuracy: 8305/10000 (83%)     8315
# epsilon: 0.004 Accuracy: 7957/10000 (80%)     
# epsilon: 0.006 Accuracy: 7199/10000 (72%)
# epsilon: 0.008 Accuracy: 6832/10000 (68%)
# epsilon: 0.010 Accuracy: 6074/10000 (61%)     6483
# epsilon: 0.020 Accuracy: 4054/10000 (41%)
