# Supplementary material for: Adversarial example defense based on image reconstruction
Source: PeerJ Comput Sci. 2021 Dec 24;7:e811. doi: 10.7717/peerj-cs.811 (PMC8725667; doi:10.7717/peerj-cs.811)
Supplement: Supplemental Information 3 [file peerj-cs-07-811-s003.zip › tes_defense.ipynb]

# %% [code]
!pip install advertorch
!pip install foolbox
import torch
import torch.nn as nn
import torch.nn.functional as F
import torch.optim as optim
import torchvision
from torchvision import transforms
from torch.utils.data import DataLoader
from advertorch.attacks import FGSM,CarliniWagnerL2Attack,LinfBasicIterativeAttack
import numpy as np
import foolbox as fb

class BasicBlock(nn.Module):
    expansion = 1

    def __init__(self, in_planes, planes, stride=1):
        super(BasicBlock, self).__init__()
        self.conv1 = nn.Conv2d(
            in_planes, planes, kernel_size=3, stride=stride, padding=1, bias=False)
        self.bn1 = nn.BatchNorm2d(planes)
        self.conv2 = nn.Conv2d(planes, planes, kernel_size=3,
                               stride=1, padding=1, bias=False)
        self.bn2 = nn.BatchNorm2d(planes)

        self.shortcut = nn.Sequential()
        if stride != 1 or in_planes != self.expansion*planes:
            self.shortcut = nn.Sequential(
                nn.Conv2d(in_planes, self.expansion*planes,
                          kernel_size=1, stride=stride, bias=False),
                nn.BatchNorm2d(self.expansion*planes)
            )

    def forward(self, x):
        out = F.relu(self.bn1(self.conv1(x)))
        out = self.bn2(self.conv2(out))
        out += self.shortcut(x)
        out = F.relu(out)
        return out


class Bottleneck(nn.Module):
    expansion = 4

    def __init__(self, in_planes, planes, stride=1):
        super(Bottleneck, self).__init__()
        self.conv1 = nn.Conv2d(in_planes, planes, kernel_size=1, bias=False)
        self.bn1 = nn.BatchNorm2d(planes)
        self.conv2 = nn.Conv2d(planes, planes, kernel_size=3,
                               stride=stride, padding=1, bias=False)
        self.bn2 = nn.BatchNorm2d(planes)
        self.conv3 = nn.Conv2d(planes, self.expansion *
                               planes, kernel_size=1, bias=False)
        self.bn3 = nn.BatchNorm2d(self.expansion*planes)

        self.shortcut = nn.Sequential()
        if stride != 1 or in_planes != self.expansion*planes:
            self.shortcut = nn.Sequential(
                nn.Conv2d(in_planes, self.expansion*planes,
                          kernel_size=1, stride=stride, bias=False),
                nn.BatchNorm2d(self.expansion*planes)
            )

    def forward(self, x):
        out = F.relu(self.bn1(self.conv1(x)))
        out = F.relu(self.bn2(self.conv2(out)))
        out = self.bn3(self.conv3(out))
        out += self.shortcut(x)
        out = F.relu(out)
        return out


class ResNet(nn.Module):
    def __init__(self, block, num_blocks, num_classes=10):
        super(ResNet, self).__init__()
        self.in_planes = 64

        self.conv1 = nn.Conv2d(3, 64, kernel_size=3,
                               stride=1, padding=1, bias=False)
        self.bn1 = nn.BatchNorm2d(64)
        self.layer1 = self._make_layer(block, 64, num_blocks[0], stride=1)
        self.layer2 = self._make_layer(block, 128, num_blocks[1], stride=2)
        self.layer3 = self._make_layer(block, 256, num_blocks[2], stride=2)
        self.layer4 = self._make_layer(block, 512, num_blocks[3], stride=2)
        self.linear = nn.Linear(512*block.expansion, num_classes)

    def _make_layer(self, block, planes, num_blocks, stride):
        strides = [stride] + [1]*(num_blocks-1)
        layers = []
        for stride in strides:
            layers.append(block(self.in_planes, planes, stride))
            self.in_planes = planes * block.expansion
        return nn.Sequential(*layers)

    def forward(self, x):
        out = F.relu(self.bn1(self.conv1(x)))
        out = self.layer1(out)
        out = self.layer2(out)
        out = self.layer3(out)
        out = self.layer4(out)
        out = F.avg_pool2d(out, 4)
        out = out.view(out.size(0), -1)
        out = self.linear(out)
        return out

def ResNet50():
    return ResNet(Bottleneck, [3, 4, 6, 3])
#####################################################################################

class _Residual_Block(nn.Module):
    def __init__(self):
        super(_Residual_Block, self).__init__()

        self.conv1 = nn.Conv2d(in_channels=256, out_channels=256, kernel_size=3, stride=1, padding=1, bias=False)
        self.relu = nn.ReLU(inplace=True)
        self.conv2 = nn.Conv2d(in_channels=256, out_channels=256, kernel_size=3, stride=1, padding=1, bias=False)

    def forward(self, x):
        identity_data = x
        output = self.relu(self.conv1(x))
        output = self.conv2(output)
        #output *= 0.1
        output = torch.add(output,identity_data)
        return output

class Net(nn.Module):
    def __init__(self):
        super(Net, self).__init__()

        #rgb_mean = (0.4488, 0.4371, 0.4040)
        #self.sub_mean = MeanShift(rgb_mean, -1)
        #self.relu = nn.ReLU()

        self.conv1_input = nn.Conv2d(in_channels=3, out_channels=16, kernel_size=3, stride=1, padding=1, bias=False)
        self.conv2_input = nn.Conv2d(in_channels=16, out_channels=64, kernel_size=3, stride=1, padding=1, bias=False)
        self.conv3_input = nn.Conv2d(in_channels=64, out_channels=128, kernel_size=3, stride=1, padding=1, bias=False)
        self.conv4_input = nn.Conv2d(in_channels=128, out_channels=256, kernel_size=3, stride=1, padding=1, bias=False)

        self.residual = self.make_layer(_Residual_Block, 8)

        self.conv4_output = nn.Conv2d(in_channels=256, out_channels=128, kernel_size=3, stride=1, padding=1, bias=False)
        self.conv3_output = nn.Conv2d(in_channels=128, out_channels=64, kernel_size=3, stride=1, padding=1, bias=False)
        self.conv2_output = nn.Conv2d(in_channels=64, out_channels=16, kernel_size=3, stride=1, padding=1, bias=False)
        self.conv1_output = nn.Conv2d(in_channels=16, out_channels=3, kernel_size=3, stride=1, padding=1, bias=False)

        #self.add_mean = MeanShift(rgb_mean, 1)

        # for m in self.modules():
        #     if isinstance(m, nn.Conv2d):
        #         n = m.kernel_size[0] * m.kernel_size[1] * m.out_channels
        #         m.weight.data.normal_(0, math.sqrt(2. / n))
        #         if m.bias is not None:
        #             m.bias.data.zero_()
        #     elif isinstance(m, nn.BatchNorm2d):
        #         m.weight.data.fill_(1)
        #         if m.bias is not None:
        #             m.bias.data.zero_()

    def make_layer(self, block, num_of_layer):
        layers = []
        for _ in range(num_of_layer):
            layers.append(block())
        return nn.Sequential(*layers)

    def forward(self, x):

        out = self.conv1_input(x)
        #out = self.relu(out)
        out = self.conv2_input(out)
        #out = self.relu(out)
        out = self.conv3_input(out)
       # out = self.relu(out)
        out = self.conv4_input(out)
       # out = self.relu(out)
        #residual = out
        out = self.conv4_output(self.residual(out))
       # out = self.relu(out)
        out = self.conv3_output(out)
       # out = self.relu(out)
        out = self.conv2_output(out)
       # out = self.relu(out)
        out = self.conv1_output(out)
        #out = torch.add(out,residual)

        #out = self.conv_output(out)

        return out
######################################################################################
def reduce_precision_np(x, npp):
    npp_int = npp - 1
    x_int = np.rint(x * npp_int)
    x_float = x_int / npp_int
    return x_float

########################################################################################
torch.manual_seed(0)
use_cuda = torch.cuda.is_available()
device = torch.device("cuda" if use_cuda else "cpu")

transform_data = transforms.Compose([
    transforms.ToTensor(),
    #transforms.Normalize((0.4914, 0.4822, 0.4465), (0.2023, 0.1994, 0.2010)),
])

testset = torchvision.datasets.CIFAR10(
    root='./data', train=False, download=True, transform=transform_data)
testloader = torch.utils.data.DataLoader(
    testset, batch_size=50, shuffle=False, num_workers=2)

model1 = ResNet50().to(device)
model1 = torch.load('/content/drive/My Drive/Colab Notebooks/DEFENSE_ADV/CIFAR/ckpt.pth')

model2 = Net().to(device)
model2 = torch.load('/content/drive/My Drive/Colab Notebooks/DEFENSE_ADV/CIFAR/model/defense.pth')

def tes(eps):
    model2.eval()

    #adversary_cw = CarliniWagnerL2Attack(model1,10,max_iterations=eps)
    adversary_if = LinfBasicIterativeAttack(model1,eps = eps,nb_iter=40,eps_iter=0.02)
    #adversary_fgsm = FGSM(model1, loss_fn=nn.CrossEntropyLoss(reduction="sum"), eps=eps)
    #adversary_jsma = JacobianSaliencyMapAttack(model1,10,theta=1.0,gamma=1.0)
    correct = 0

    for img in testloader:

        data, label = img
        data, label = data.to(device), label.to(device)
        #像素缩减

        ##########################
        # bounds = (0, 1)
        # fmodel = fb.PyTorchModel(model1,bounds)
        # attack = fb.attacks.LinfDeepFoolAttack()
        # raw, adv_untargeted, adv = attack(fmodel, data, label, epsilons=eps)
        
        # adv_untargeted = adv_untargeted.cpu().detach().numpy()
        # data1 = reduce_precision_np(adv_untargeted, 4)
        # data1 = torch.tensor(data1)
        # data1 = data1.to(device)

        ##########################

        adv_untargeted = adversary_if.perturb(data,label)
        # adv_untargeted = adv_untargeted.cpu().detach().numpy()
        # data1 = reduce_precision_np(adv_untargeted, 9)
        # data1 = torch.tensor(data1).to(device)
        
        output = model1(adv_untargeted)
        # auto_output = model2(data1)
        # output = model1(auto_output)

        pred = output.data.max(1, keepdim=True)[1]  # get the index of the max log-probability
        correct += pred.eq(label.data.view_as(pred)).cpu().sum()  # 对预测正确的数据个数进行累加

    print('epsilon: {} Accuracy: {}/{} ({:.0f}%)'.format(eps,correct, len(testloader.dataset), 100. * correct / len(testloader.dataset)))

if __name__ == '__main__':
  #epsilons = [10, 20, 30, 40, 50]
  #epsilons = [3,5,8,10]
  epsilons = [0.00,.002, .004, .006 , .008, .01]
  for eps in epsilons:
      tes(eps)
