# Supplementary material for: Adversarial example defense based on image reconstruction
Source: PeerJ Comput Sci. 2021 Dec 24;7:e811. doi: 10.7717/peerj-cs.811 (PMC8725667; doi:10.7717/peerj-cs.811)
Supplement: Supplemental Information 4 [file peerj-cs-07-811-s004.zip]

Archive with 5 entries (5 files):
- 损失函数.ipynb
- 测试MNIST.ipynb
- 测试模型.ipynb
- 训练F_resnet50.ipynb
- 训练防御模型.ipynb
