# Supplementary material for: Adversarial example defense based on image reconstruction
Source: PeerJ Comput Sci. 2021 Dec 24;7:e811. doi: 10.7717/peerj-cs.811 (PMC8725667; doi:10.7717/peerj-cs.811)
Supplement: Supplemental Information 4 [file peerj-cs-07-811-s004.zip › 损失函数.ipynb]

# %% [code]
!pip install advertorch
!pip install foolbox
!pip install torchattacks
# _*_ coding:utf-8_*_
import math
import torch
import torchvision
import numpy as np
import torch.nn as nn
import torch.optim as optim
from torchvision import datasets, transforms
from torch.utils.data import DataLoader
from sklearn.cluster import KMeans
from torch.nn import functional as F
from advertorch.attacks import FGSM,CarliniWagnerL2Attack,LinfBasicIterativeAttack,JacobianSaliencyMapAttack
import matplotlib.pyplot as plt
from advertorch.utils import predict_from_logits
from advertorch_examples.utils import _imshow
import foolbox as fb
import torchattacks
import sys
sys.path.append('/content/drive/My Drive/Colab Notebooks/DEFENSE_ADV/model')


import eagerpy as ep
from foolbox import PyTorchModel, accuracy, samples
import foolbox as fb

from torch.utils.tensorboard import SummaryWriter
writer = SummaryWriter()

############################# resnet50 #####################################
class BasicBlock(nn.Module):
    expansion = 1

    def __init__(self, in_planes, planes, stride=1):
        super(BasicBlock, self).__init__()
        self.conv1 = nn.Conv2d(
            in_planes, planes, kernel_size=3, stride=stride, padding=1, bias=False)
        self.bn1 = nn.BatchNorm2d(planes)
        self.conv2 = nn.Conv2d(planes, planes, kernel_size=3,
                               stride=1, padding=1, bias=False)
        self.bn2 = nn.BatchNorm2d(planes)

        self.shortcut = nn.Sequential()
        if stride != 1 or in_planes != self.expansion*planes:
            self.shortcut = nn.Sequential(
                nn.Conv2d(in_planes, self.expansion*planes,
                          kernel_size=1, stride=stride, bias=False),
                nn.BatchNorm2d(self.expansion*planes)
            )

    def forward(self, x):
        out = F.relu(self.bn1(self.conv1(x)))
        out = self.bn2(self.conv2(out))
        out += self.shortcut(x)
        out = F.relu(out)
        return out


class Bottleneck(nn.Module):
    expansion = 4

    def __init__(self, in_planes, planes, stride=1):
        super(Bottleneck, self).__init__()
        self.conv1 = nn.Conv2d(in_planes, planes, kernel_size=1, bias=False)
        self.bn1 = nn.BatchNorm2d(planes)
        self.conv2 = nn.Conv2d(planes, planes, kernel_size=3,
                               stride=stride, padding=1, bias=False)
        self.bn2 = nn.BatchNorm2d(planes)
        self.conv3 = nn.Conv2d(planes, self.expansion *
                               planes, kernel_size=1, bias=False)
        self.bn3 = nn.BatchNorm2d(self.expansion*planes)

        self.shortcut = nn.Sequential()
        if stride != 1 or in_planes != self.expansion*planes:
            self.shortcut = nn.Sequential(
                nn.Conv2d(in_planes, self.expansion*planes,
                          kernel_size=1, stride=stride, bias=False),
                nn.BatchNorm2d(self.expansion*planes)
            )

    def forward(self, x):
        out = F.relu(self.bn1(self.conv1(x)))
        out = F.relu(self.bn2(self.conv2(out)))
        out = self.bn3(self.conv3(out))
        out += self.shortcut(x)
        out = F.relu(out)
        return out


class ResNet(nn.Module):
    def __init__(self, block, num_blocks, num_classes=10):
        super(ResNet, self).__init__()
        self.in_planes = 64

        self.conv1 = nn.Conv2d(1, 64, kernel_size=3,
                               stride=1, padding=1, bias=False)
        self.bn1 = nn.BatchNorm2d(64)
        self.layer1 = self._make_layer(block, 64, num_blocks[0], stride=1)
        self.layer2 = self._make_layer(block, 128, num_blocks[1], stride=2)
        self.layer3 = self._make_layer(block, 256, num_blocks[2], stride=2)
        self.layer4 = self._make_layer(block, 512, num_blocks[3], stride=2)
        self.linear = nn.Linear(512*block.expansion, num_classes)

    def _make_layer(self, block, planes, num_blocks, stride):
        strides = [stride] + [1]*(num_blocks-1)
        layers = []
        for stride in strides:
            layers.append(block(self.in_planes, planes, stride))
            self.in_planes = planes * block.expansion
        return nn.Sequential(*layers)

    def forward(self, x):
        out = F.relu(self.bn1(self.conv1(x)))
        out = self.layer1(out)
        out = self.layer2(out)
        out = self.layer3(out)
        out = self.layer4(out)
        out = F.avg_pool2d(out, 4)
        out = out.view(out.size(0), -1)
        out = self.linear(out)
        return out

def ResNet50():
    return ResNet(Bottleneck, [3, 4, 6, 3])
#######################################################################################

def reduce_precision_np(x, npp):

    # Note: 0 is a possible value too.
    npp_int = npp - 1
    x_int = np.rint(x * npp_int)
    x_float = x_int / npp_int
    return x_float
########################################################################################
class REC_Net(nn.Module):
    def __init__(self):
        super(REC_Net, self).__init__()

        #rgb_mean = (0.4488, 0.4371, 0.4040)
        #self.sub_mean = MeanShift(rgb_mean, -1)
        #self.relu = nn.ReLU()

        self.conv1_input = nn.Conv2d(in_channels=1, out_channels=16, kernel_size=3, stride=1, padding=1, bias=False)
        self.conv2_input = nn.Conv2d(in_channels=16, out_channels=64, kernel_size=3, stride=1, padding=1, bias=False)
        self.conv3_input = nn.Conv2d(in_channels=64, out_channels=128, kernel_size=3, stride=1, padding=1, bias=False)
        self.conv4_input = nn.Conv2d(in_channels=128, out_channels=256, kernel_size=3, stride=1, padding=1, bias=False)

        self.residual = self.make_layer(_Residual_Block, 8)

        self.conv4_output = nn.Conv2d(in_channels=256, out_channels=128, kernel_size=3, stride=1, padding=1, bias=False)
        self.conv3_output = nn.Conv2d(in_channels=128, out_channels=64, kernel_size=3, stride=1, padding=1, bias=False)
        self.conv2_output = nn.Conv2d(in_channels=64, out_channels=16, kernel_size=3, stride=1, padding=1, bias=False)
        self.conv1_output = nn.Conv2d(in_channels=16, out_channels=1, kernel_size=3, stride=1, padding=1, bias=False)

        #self.add_mean = MeanShift(rgb_mean, 1)

        # for m in self.modules():
        #     if isinstance(m, nn.Conv2d):
        #         n = m.kernel_size[0] * m.kernel_size[1] * m.out_channels
        #         m.weight.data.normal_(0, math.sqrt(2. / n))
        #         if m.bias is not None:
        #             m.bias.data.zero_()
        #     elif isinstance(m, nn.BatchNorm2d):
        #         m.weight.data.fill_(1)
        #         if m.bias is not None:
        #             m.bias.data.zero_()

    def make_layer(self, block, num_of_layer):
        layers = []
        for _ in range(num_of_layer):
            layers.append(block())
        return nn.Sequential(*layers)

    def forward(self, x):

        out = self.conv1_input(x)

        out = self.conv2_input(out)

        out = self.conv3_input(out)

        out = self.conv4_input(out)

        #residual = out
        out = self.conv4_output(self.residual(out))

        out = self.conv3_output(out)

        out = self.conv2_output(out)

        out = self.conv1_output(out)


        return out
########################################################################################
torch.manual_seed(0)
use_cuda = torch.cuda.is_available()
device = torch.device("cuda" if use_cuda else "cpu")

transform_train = transforms.Compose([transforms.ToTensor()])
train_data = torchvision.datasets.FashionMNIST(root='/data', train=True, download=True, transform=transform_train)
test_data = torchvision.datasets.FashionMNIST(root='/data', train=False, download=True, transform=transform_train)
train_loader = torch.utils.data.DataLoader(train_data, batch_size=128, shuffle=True, num_workers=2)
test_loader = torch.utils.data.DataLoader(test_data, batch_size=100, shuffle=True, num_workers=2)
classes = ('T-shirt/top', 'Trouser', 'Pullover', 'Dress', 'Coat', 'Sandal', 'Shirt', 'Sneaker', 'Bag', 'Ankle boot')

model1 = ResNet50().to(device)
#model1.load_state_dict(torch.load('/content/drive/My Drive/Colab Notebooks/DEFENSE_ADV/F-MNIST/checkpoint_resnet50/resnet50_11.pth'))
model1 = torch.load("/content/drive/My Drive/Colab Notebooks/DEFENSE_ADV/10月FMNIST/checkpoint/Fashion_resnet50.pth")

model1.eval()

model2 = REC_Net().to(device)
#model2 = torch.load('/content/drive/My Drive/Colab Notebooks/DEFENSE_ADV/F-MNIST/checkpoint/defense_turn.pth')

mse_loss = nn.L1Loss().cuda()
optimizer = optim.Adam(model2.parameters(), lr=0.00003)
epoch = 10

def main():
    model2.train()
    adversary_fgsm = FGSM(model1, loss_fn=nn.CrossEntropyLoss(reduction="sum"), eps=0.02)
    b=0
    for i in range(epoch):
        # cost = 0
        # b=0
        for img in train_loader:

            data,label = img
            data,label = data.to(device), label.to(device)
            adv_untargeted = adversary_fgsm.perturb(data, label)
            #像素缩减
            adv_untargeted = adv_untargeted.cpu().detach().numpy()
            data1 = reduce_precision_np(adv_untargeted, 4)
            data1 = torch.tensor(data1)
            data1 = data1.to(device)

            #训练模型
            auto_output = model2(data1)
            loss = mse_loss(auto_output, data)  # 平均损失

            #cost += loss.item()
            optimizer.zero_grad()
            loss.backward()
            optimizer.step()

            
            writer.add_scalar('Loss', loss, b) 
            b += 100
        #     pred2 = model1.data.max(1, keepdim=True)[1]  # get the index of the max log-probability
        #     correct2 += pred2.eq(label.data.view_as(pred2)).cpu().sum()  # 对预测正确的数据个数进行累加

         
        # print('epoch: {}, Accuracy: {}/{} ({:.0f}%)'.format(i + 1,correct2, len(test_loader.dataset), 100. * correct2 / len(test_loader.dataset)))

    writer.close()


if __name__ == '__main__':
  main()

  #epsilons = [.00,.02,.04,.06,.08,.1]
  # for eps in epsilons:
  #     tes(eps)
