# Supplementary material for: Adversarial example defense based on image reconstruction
Source: PeerJ Comput Sci. 2021 Dec 24;7:e811. doi: 10.7717/peerj-cs.811 (PMC8725667; doi:10.7717/peerj-cs.811)
Supplement: Supplemental Information 4 [file peerj-cs-07-811-s004.zip › 测试模型.ipynb]

# %% [code]
!pip install advertorch
import torch
import torch.nn as nn
import torch.nn.functional as F
import torchvision
from torch import optim
from advertorch.attacks import FGSM
from torchvision import transforms
############################# resnet50 #####################################
class BasicBlock(nn.Module):
    expansion = 1

    def __init__(self, in_planes, planes, stride=1):
        super(BasicBlock, self).__init__()
        self.conv1 = nn.Conv2d(
            in_planes, planes, kernel_size=3, stride=stride, padding=1, bias=False)
        self.bn1 = nn.BatchNorm2d(planes)
        self.conv2 = nn.Conv2d(planes, planes, kernel_size=3,
                               stride=1, padding=1, bias=False)
        self.bn2 = nn.BatchNorm2d(planes)

        self.shortcut = nn.Sequential()
        if stride != 1 or in_planes != self.expansion*planes:
            self.shortcut = nn.Sequential(
                nn.Conv2d(in_planes, self.expansion*planes,
                          kernel_size=1, stride=stride, bias=False),
                nn.BatchNorm2d(self.expansion*planes)
            )

    def forward(self, x):
        out = F.relu(self.bn1(self.conv1(x)))
        out = self.bn2(self.conv2(out))
        out += self.shortcut(x)
        out = F.relu(out)
        return out


class Bottleneck(nn.Module):
    expansion = 4

    def __init__(self, in_planes, planes, stride=1):
        super(Bottleneck, self).__init__()
        self.conv1 = nn.Conv2d(in_planes, planes, kernel_size=1, bias=False)
        self.bn1 = nn.BatchNorm2d(planes)
        self.conv2 = nn.Conv2d(planes, planes, kernel_size=3,
                               stride=stride, padding=1, bias=False)
        self.bn2 = nn.BatchNorm2d(planes)
        self.conv3 = nn.Conv2d(planes, self.expansion *
                               planes, kernel_size=1, bias=False)
        self.bn3 = nn.BatchNorm2d(self.expansion*planes)

        self.shortcut = nn.Sequential()
        if stride != 1 or in_planes != self.expansion*planes:
            self.shortcut = nn.Sequential(
                nn.Conv2d(in_planes, self.expansion*planes,
                          kernel_size=1, stride=stride, bias=False),
                nn.BatchNorm2d(self.expansion*planes)
            )

    def forward(self, x):
        out = F.relu(self.bn1(self.conv1(x)))
        out = F.relu(self.bn2(self.conv2(out)))
        out = self.bn3(self.conv3(out))
        out += self.shortcut(x)
        out = F.relu(out)
        return out


class ResNet(nn.Module):
    def __init__(self, block, num_blocks, num_classes=10):
        super(ResNet, self).__init__()
        self.in_planes = 64

        self.conv1 = nn.Conv2d(1, 64, kernel_size=3,
                               stride=1, padding=1, bias=False)
        self.bn1 = nn.BatchNorm2d(64)
        self.layer1 = self._make_layer(block, 64, num_blocks[0], stride=1)
        self.layer2 = self._make_layer(block, 128, num_blocks[1], stride=2)
        self.layer3 = self._make_layer(block, 256, num_blocks[2], stride=2)
        self.layer4 = self._make_layer(block, 512, num_blocks[3], stride=2)
        self.linear = nn.Linear(512*block.expansion, num_classes)

    def _make_layer(self, block, planes, num_blocks, stride):
        strides = [stride] + [1]*(num_blocks-1)
        layers = []
        for stride in strides:
            layers.append(block(self.in_planes, planes, stride))
            self.in_planes = planes * block.expansion
        return nn.Sequential(*layers)

    def forward(self, x):
        out = F.relu(self.bn1(self.conv1(x)))
        out = self.layer1(out)
        out = self.layer2(out)
        out = self.layer3(out)
        out = self.layer4(out)
        out = F.avg_pool2d(out, 4)
        out = out.view(out.size(0), -1)
        out = self.linear(out)
        return out

def ResNet50():
    return ResNet(Bottleneck, [3, 4, 6, 3])

######################################### 防御模型 ###################################################

class _Residual_Block(nn.Module):# CONV+RELU+CONV
    def __init__(self):
        super(_Residual_Block, self).__init__()

        self.conv1 = nn.Conv2d(in_channels=256, out_channels=256, kernel_size=3, stride=1, padding=1, bias=False)
        self.relu = nn.ReLU(inplace=True)
        self.conv2 = nn.Conv2d(in_channels=256, out_channels=256, kernel_size=3, stride=1, padding=1, bias=False)

    def forward(self, x):
        identity_data = x
        output = self.relu(self.conv1(x))
        output = self.conv2(output)
        #output *= 0.1
        output = torch.add(output,identity_data)
        return output
#########################################################################################################
class COM_Net(nn.Module):
    def __init__(self):
        super(COM_Net, self).__init__()

        #rgb_mean = (0.4488, 0.4371, 0.4040)
        #self.sub_mean = MeanShift(rgb_mean, -1)
        #self.relu = nn.ReLU()

        self.conv1_input = nn.Conv2d(in_channels=1, out_channels=16, kernel_size=3, stride=1, padding=1, bias=False)
        self.conv2_input = nn.Conv2d(in_channels=16, out_channels=64, kernel_size=3, stride=1, padding=1, bias=False)
        self.conv3_input = nn.Conv2d(in_channels=64, out_channels=128, kernel_size=3, stride=1, padding=1, bias=False)
        self.conv4_input = nn.Conv2d(in_channels=128, out_channels=256, kernel_size=3, stride=1, padding=1, bias=False)

        self.residual = self.make_layer(_Residual_Block, 8)

        self.conv4_output = nn.Conv2d(in_channels=256, out_channels=128, kernel_size=3, stride=1, padding=1, bias=False)
        self.conv3_output = nn.Conv2d(in_channels=128, out_channels=64, kernel_size=3, stride=1, padding=1, bias=False)
        self.conv2_output = nn.Conv2d(in_channels=64, out_channels=16, kernel_size=3, stride=1, padding=1, bias=False)
        self.conv1_output = nn.Conv2d(in_channels=16, out_channels=2, kernel_size=3, stride=1, padding=1, bias=False)

        #self.add_mean = MeanShift(rgb_mean, 1)

        # for m in self.modules():
        #     if isinstance(m, nn.Conv2d):
        #         n = m.kernel_size[0] * m.kernel_size[1] * m.out_channels
        #         m.weight.data.normal_(0, math.sqrt(2. / n))
        #         if m.bias is not None:
        #             m.bias.data.zero_()
        #     elif isinstance(m, nn.BatchNorm2d):
        #         m.weight.data.fill_(1)
        #         if m.bias is not None:
        #             m.bias.data.zero_()

    def make_layer(self, block, num_of_layer):
        layers = []
        for _ in range(num_of_layer):
            layers.append(block())
        return nn.Sequential(*layers)

    def forward(self, x):

        out = self.conv1_input(x)
        #out = self.relu(out)
        out = self.conv2_input(out)
        #out = self.relu(out)
        out = self.conv3_input(out)
        #out = self.relu(out)
        out = self.conv4_input(out)
        #out = self.relu(out)
        #residual = out
        out = self.conv4_output(self.residual(out))
        #out = self.relu(out)
        out = self.conv3_output(out)
        #out = self.relu(out)
        out = self.conv2_output(out)
        #out = self.relu(out)
        out = self.conv1_output(out)
        #out = torch.add(out,residual)

        #out = self.conv_output(out)

        return out
#########################################################################################################
class REC_Net(nn.Module):
    def __init__(self):
        super(REC_Net, self).__init__()

        #rgb_mean = (0.4488, 0.4371, 0.4040)
        #self.sub_mean = MeanShift(rgb_mean, -1)
        #self.relu = nn.ReLU()

        self.conv1_input = nn.Conv2d(in_channels=2, out_channels=16, kernel_size=3, stride=1, padding=1, bias=False)
        self.conv2_input = nn.Conv2d(in_channels=16, out_channels=64, kernel_size=3, stride=1, padding=1, bias=False)
        self.conv3_input = nn.Conv2d(in_channels=64, out_channels=128, kernel_size=3, stride=1, padding=1, bias=False)
        self.conv4_input = nn.Conv2d(in_channels=128, out_channels=256, kernel_size=3, stride=1, padding=1, bias=False)

        self.residual = self.make_layer(_Residual_Block, 8)

        self.conv4_output = nn.Conv2d(in_channels=256, out_channels=128, kernel_size=3, stride=1, padding=1, bias=False)
        self.conv3_output = nn.Conv2d(in_channels=128, out_channels=64, kernel_size=3, stride=1, padding=1, bias=False)
        self.conv2_output = nn.Conv2d(in_channels=64, out_channels=16, kernel_size=3, stride=1, padding=1, bias=False)
        self.conv1_output = nn.Conv2d(in_channels=16, out_channels=1, kernel_size=3, stride=1, padding=1, bias=False)

        #self.add_mean = MeanShift(rgb_mean, 1)

        # for m in self.modules():
        #     if isinstance(m, nn.Conv2d):
        #         n = m.kernel_size[0] * m.kernel_size[1] * m.out_channels
        #         m.weight.data.normal_(0, math.sqrt(2. / n))
        #         if m.bias is not None:
        #             m.bias.data.zero_()
        #     elif isinstance(m, nn.BatchNorm2d):
        #         m.weight.data.fill_(1)
        #         if m.bias is not None:
        #             m.bias.data.zero_()

    def make_layer(self, block, num_of_layer):
        layers = []
        for _ in range(num_of_layer):
            layers.append(block())
        return nn.Sequential(*layers)

    def forward(self, x):

        out = self.conv1_input(x)
        #out = self.relu(out)
        out = self.conv2_input(out)
        #out = self.relu(out)
        out = self.conv3_input(out)
        #out = self.relu(out)
        out = self.conv4_input(out)
        #out = self.relu(out)
        #residual = out
        out = self.conv4_output(self.residual(out))
        #out = self.relu(out)
        out = self.conv3_output(out)
        #out = self.relu(out)
        out = self.conv2_output(out)
        #out = self.relu(out)
        out = self.conv1_output(out)
        #out = torch.add(out,residual)

        #out = self.conv_output(out)

        return out
##########################################################################################


###############################################
class AutomaticWeightedLoss(nn.Module):
    """automatically weighted multi-task loss
    Params：
        num: int，the number of loss
        x: multi-task loss
    Examples：
        loss1=1
        loss2=2
        awl = AutomaticWeightedLoss(2)
        loss_sum = awl(loss1, loss2)
    """
    def __init__(self, num=2):
        super(AutomaticWeightedLoss, self).__init__()
        params = torch.ones(num, requires_grad=True)
        self.params = torch.nn.Parameter(params)

    def forward(self, *x):
        loss_sum = 0
        for i, loss in enumerate(x):
            loss_sum += 0.5 / (self.params[i] ** 2) * loss + torch.log(1 + self.params[i] ** 2)
        return loss_sum
#######################################################
######################################### 参数设置 ###################################################
torch.manual_seed(0)
use_cuda = torch.cuda.is_available()
device = torch.device("cuda" if use_cuda else "cpu")

transform_data = transforms.Compose([transforms.ToTensor()])
train_data = torchvision.datasets.FashionMNIST(root='/data', train=True, download=True, transform=transform_data)
test_data = torchvision.datasets.FashionMNIST(root='/data', train=False, download=True, transform=transform_data)
train_loader = torch.utils.data.DataLoader(train_data, batch_size=128, shuffle=True, num_workers=2)
test_loader = torch.utils.data.DataLoader(test_data, batch_size=50, shuffle=True, num_workers=2)

model1 = ResNet50().to(device)
model1 = torch.load("/content/drive/My Drive/Colab Notebooks/DEFENSE_ADV/10月FMNIST/checkpoint/Fashion_resnet50.pth")

model2 = COM_Net().to(device)
model3 = REC_Net().to(device)

awl = AutomaticWeightedLoss(2).to(device)
loss1 = nn.MSELoss()
loss2 = nn.MSELoss()

optimizer = optim.Adam([{'params': model2.parameters()},{'params': model3.parameters()},{'params': awl.parameters(), 'weight_decay': 0}],lr=0.0001)

PATH = ('/content/drive/My Drive/Colab Notebooks/DEFENSE_ADV/10月FMNIST/checkpoint/defense.pth')
checkpoint = torch.load(PATH)
model2.load_state_dict(checkpoint['com_model'])
model3.load_state_dict(checkpoint['rec_model'])
optimizer.load_state_dict(checkpoint['optimizer_state_dict'])

model2.eval()
model3.eval()

#########################################################################################################
def tes(eps):
    adversary_fgsm = FGSM(model1, loss_fn=nn.CrossEntropyLoss(reduction="sum"), eps=eps)
    correct2=0
    for img in test_loader:
        data, label = img
        data, label = data.to(device), label.to(device)
        adv_untargeted = adversary_fgsm.perturb(data, label)
        com_output = model2(adv_untargeted)
        rec_output = model3(com_output)

        rec = model1(rec_output)

        pred2 = rec.data.max(1, keepdim=True)[1]  # get the index of the max log-probability
        correct2 += pred2.eq(label.data.view_as(pred2)).cpu().sum()  # 对预测正确的数据个数进行累加

    print('Accuracy: {}/{} ({:.0f}%)'.format(correct2, len(test_loader.dataset), 100. * correct2 / len(test_loader.dataset)))

if __name__ == '__main__':
    epsilons = [.00,.02,.04,.06,.08,.1]
    for eps in epsilons:
      tes(eps)
